# Supplementary material for: Lipidomic Profiling of Colonic Contents in Mice with Acute Toxoplasma gondii Infection
Source: Microorganisms. 2026 Apr 3;14(4):824. doi: 10.3390/microorganisms14040824 (PMC13118613; doi:10.3390/microorganisms14040824)
Supplement: Supplementary file 1 [file microorganisms-14-00824-s001.zip]

Archive with 1 entries (1 files):
- microorganisms-4186725-supplementary.xlsx
