# Supplementary material for: Lipidomic Profiling of Colonic Contents in Mice with Acute Toxoplasma gondii Infection
Source: Microorganisms. 2026 Apr 3;14(4):824. doi: 10.3390/microorganisms14040824 (PMC13118613; doi:10.3390/microorganisms14040824)
Supplement: Supplementary file 1 [file microorganisms-14-00824-s001.zip › microorganisms-4186725-supplementary.xlsx]

## Sheet: microorganisms-4186725-suppleme
Metabolite ID	RT	CalcMz	Formula	Name	Adduct	Level	Lipid Group	Fatty Acid	FA1	FA2	FA3	FA4	KEGG ID	HMDB ID	Category	Main Class	Sub Class	Super Pathway	Sub Pathway	Pathway	Log2FC(BCA-vs-BCN)	Ratio(BCA-vs-BCN)	Qvalue(BCA-vs-BCN)	VIP(BCA-vs-BCN)	BCA1 expression	BCA2 expression	BCA3 expression	BCA4 expression	BCA5 expression	BCA6 expression	BCN1 expression	BCN2 expression	BCN3 expression	BCN4 expression	BCN5 expression	BCN6 expression
0.78_370.295099875	0.78	370.295	C21 H40 O4 N1	AcCa(14:1)	M+H	A	AcCa(14:1)	(14:1)	(14:1)								AcCa				-1.39509	0.380221	0.0189229	1.03861	6.01836e+06	1.74255e+06	4.09711e+06	4.1409e+06	1.5923e+06	1.53075e+06	8.53216e+06	5.02435e+06	5.99653e+06	8.5173e+06	9.76234e+06	1.24591e+07
0.81_619.28913325	0.81	619.289	C29 H48 O12 N0 P1	LPI(20:4)	M-H	A	LPI(20:4)	(20:4)	(20:4)						Glycerophospholipids,GP	P-Inositol	LPI				2.00036	4.00099	0.103306	1.52305	214978	656565	579329	528567	775215	309892	100326	18414.8	413.711	465823	142918	38050.4
0.84_595.289019416667	0.84	595.289	C27 H48 O12 N0 P1	LPI(18:2)	M-H	A	LPI(18:2)	(18:2)	(18:2)						Glycerophospholipids,GP	P-Inositol	LPI				-1.03699	0.487344	0.358394	0.554204	552667	998411	884961	1.14893e+06	820474	665449	995118	4.77809e+06	2.22731e+06	654414	1.16681e+06	583425
0.87_422.326491791667	0.87	422.326	C25 H44 O4 N1	AcCa(18:3)	M+H	A	AcCa(18:3)	(18:3)	(18:3)								AcCa				-0.212398	0.863101	0.525738	0.257138	2.58225e+06	1.84524e+06	1.64866e+06	1.48384e+06	799516	723450	2.14997e+06	1.74812e+06	1.16093e+06	2.06357e+06	2.1743e+06	1.22673e+06
0.88_372.310745166667	0.88	372.311	C21 H42 O4 N1	AcCa(14:0)	M+H	A	AcCa(14:0)	(14:0)	(14:0)								AcCa				-0.449427	0.732333	0.300753	0.399776	7.34951e+06	3.79551e+06	4.70356e+06	7.20148e+06	2.96865e+06	3.10425e+06	5.21528e+06	4.31456e+06	4.01867e+06	8.2746e+06	7.99053e+06	9.95374e+06
0.93_398.326435791667	0.93	398.326	C23 H44 O4 N1	AcCa(16:1)	M+H	A	AcCa(16:1)	(16:1)	(16:1)								AcCa				-0.0217594	0.985031	0.965811	0.0196679	9.69268e+06	6.39434e+06	6.56011e+06	6.82203e+06	3.57208e+06	3.35056e+06	6.26317e+06	3.4056e+06	3.41238e+06	8.1215e+06	8.15468e+06	7.58751e+06
0.95_448.342113041667	0.95	448.342	C27 H46 O4 N1	AcCa(20:4)	M+H	A	AcCa(20:4)	(20:4)	(20:4)								AcCa				-0.508099	0.703148	0.642202	0.231514	2.04589e+06	1.11501e+06	1.47509e+06	1.92424e+06	1.76771e+06	957470	2.10308e+06	900787	748174	3.94016e+06	3.41107e+06	2.1022e+06
0.96_612.331559875	0.96	612.331	C31 H51 O9 N1 P1	LPC(22:6)	M+HCOO	A	LPC(22:6)	(22:6)	(22:6)						Glycerophospholipids,GP	P-Choline	LPC				1.39919	2.63753	0.0187402	1.07997	5.28001e+06	1.00242e+07	7.58486e+06	7.24687e+06	1.13908e+07	1.23519e+07	2.90638e+06	1.34664e+06	1.76475e+06	4.85025e+06	6.60501e+06	2.95467e+06
0.97_512.299352083333	0.97	512.299	C23 H47 O9 N1 P1	LPC(14:0)	M+HCOO	A	LPC(14:0)	(14:0)	(14:0)						Glycerophospholipids,GP	P-Choline	LPC				-0.523915	0.695482	0.365261	0.378187	1.26281e+06	909456	561230	361986	580183	391070	1.02504e+06	550135	491695	1.19032e+06	1.8568e+06	733357
7.83_792.555247708333	7.83	792.555	C45 H79 O8 N1 P1	PE(18:0_22:5)	M-H	A	PE(40:5)	(18:0_22:5)	(18:0)	(22:5)					Glycerophospholipids,GP	P-Ethanol Amine	PE				-0.0279982	0.98078	0.738081	0.211332	222633	1.28416e+06	1.40233e+06	677837	1.23141e+06	1.19482e+06	1.2915e+06	863823	1.42759e+06	933011	775163	839940
7.84_634.540662416667	7.84	634.541	C39 H72 O5 N1	DG(18:2_18:2)	M+NH4	A	DG(36:4)	(18:2_18:2)	(18:2)	(18:2)					Glycerolipids,GL	Neutral glycerolipid	DG				-3.36066	0.0973509	0.00924667	1.55836	5.80551e+06	6.1956e+06	2.7049e+06	6.40061e+06	9.64849e+06	7.97547e+06	7.95031e+07	1.89869e+08	6.43877e+07	1.77411e+07	2.76376e+07	1.87067e+07
7.87_742.541516958333	7.87	742.539	C41 H77 O8 N1 P1	PE(18:0_18:2)	M-H	A	PE(36:2)	(18:0_18:2)	(18:0)	(18:2)					Glycerophospholipids,GP	P-Ethanol Amine	PE				0.168651	1.12401	0.99425	0.0371457	1.09049e+07	4.61893e+07	7.08799e+07	3.62594e+07	4.36453e+07	3.9271e+07	4.53745e+07	3.48486e+07	4.42148e+07	3.77796e+07	2.76209e+07	3.00445e+07
7.87_776.558578791667	7.87	776.559	C45 H79 O7 N1 P1	PE(18:0p_22:6)	M+H	A	PE(40:6p)	(18:0p_22:6)	(18:0p)	(22:6)					Glycerophospholipids,GP	P-Ethanol Amine	PE				-0.829481	0.562732	0.240001	0.849519	33439.3	27747.1	199115	341479	333475	45986.2	240358	531416	251194	388671	261446	70627.6
7.88_790.640106833333	7.88	790.64	C44 H88 O10 N1	Hex1Cer(t18:0_20:0	M+H	A	Hex1Cer(t38:0	(t18:0_20:0+O)	(t18:0)	(20:0+O)							Hex1Cer				-0.761643	0.589824	0.0771659	0.773615	1.02249e+06	598626	1.03614e+06	2.27452e+06	1.07589e+06	2.36245e+06	2.43878e+06	1.72249e+06	2.38954e+06	2.30671e+06	2.74157e+06	2.59176e+06
7.9_561.48892	7.9	561.489	C36 H65 O4	OAHFA(18:2_18:0)	M-H	A	OAHFA(36:2)	(18:2_18:0)	(18:2)	(18:0)					FattyAcyls,FA	Fatty Acid	OAHFA				-1.85664	0.276118	0.0388211	1.40501	2.84094e+06	232153	254800	278196	36526.8	237741	1.82308e+06	4.58893e+06	3.00276e+06	1.69694e+06	1.53012e+06	1.41141e+06
7.95_776.561045666667	7.95	776.56	C45 H79 O7 N1 P1	PE(18:0e_22:6)	M-H	A	PE(40:6e)	(18:0e_22:6)	(18:0e)	(22:6)					Glycerophospholipids,GP	P-Ethanol Amine	PE				-0.140818	0.907005	0.648503	0.24617	960036	2.56445e+06	4.51262e+06	1.46207e+06	3.70914e+06	4.67355e+06	3.39213e+06	2.62385e+06	3.57092e+06	2.2487e+06	2.45669e+06	5.42301e+06
7.99_768.555666041667	7.99	768.555	C43 H79 O8 N1 P1	PE(18:0_20:3)	M-H	A	PE(38:3)	(18:0_20:3)	(18:0)	(20:3)					Glycerophospholipids,GP	P-Ethanol Amine	PE				-0.23592	0.849144	0.564235	0.334652	1.71589e+06	5.779e+06	9.10764e+06	6.17064e+06	8.5618e+06	6.30589e+06	8.09694e+06	5.30945e+06	1.25464e+07	6.12412e+06	5.55193e+06	6.69922e+06
8.04_752.558450333333	8.04	752.559	C43 H79 O7 N1 P1	PE(18:0p_20:4)	M+H	A	PE(38:4p)	(18:0p_20:4)	(18:0p)	(20:4)					Glycerophospholipids,GP	P-Ethanol Amine	PE				0.0269658	1.01887	0.851688	0.0641093	4.70802e+06	5.05239e+06	4.333e+06	3.09218e+06	4.73068e+06	4.59598e+06	3.05926e+06	5.98486e+06	4.25768e+06	5.42339e+06	4.11085e+06	3.18527e+06
8.08_752.561289666667	8.08	752.56	C43 H79 O7 N1 P1	PE(18:0e_20:4)	M-H	A	PE(38:4e)	(18:0e_20:4)	(18:0e)	(20:4)					Glycerophospholipids,GP	P-Ethanol Amine	PE				0.629838	1.54739	0.28768	0.493799	3.33737e+06	4.88664e+06	6.04948e+06	2.03079e+06	5.05377e+06	9.43103e+06	2.7329e+06	2.65686e+06	3.16298e+06	3.61212e+06	2.47769e+06	5.25488e+06
8.08_806.593182458333	8.08	806.592	C43 H85 O10 N1 P1	PC(18:0_16:0)	M+HCOO	A	PC(34:0)	(18:0_16:0)	(18:0)	(16:0)					Glycerophospholipids,GP	P-Choline	PC				0.337828	1.26385	0.6881	0.165178	6.67633e+06	4.63569e+06	3.58213e+06	1.45828e+07	5.12423e+06	8.68567e+06	7.12389e+06	5.32623e+06	5.35136e+06	5.53479e+06	5.46154e+06	5.45211e+06
8.1_794.571687958333	8.1	794.571	C45 H81 O8 N1 P1	PE(18:0_22:4)	M-H	A	PE(40:4)	(18:0_22:4)	(18:0)	(22:4)					Glycerophospholipids,GP	P-Ethanol Amine	PE				-0.26838	0.830252	0.390476	0.366977	1.09574e+06	2.56108e+06	3.4037e+06	1.65946e+06	3.05819e+06	2.85076e+06	3.4562e+06	2.97992e+06	3.61506e+06	3.08714e+06	2.20419e+06	2.27736e+06
8.12_728.558613666667	8.12	728.559	C41 H79 O7 N1 P1	PE(18:0p_18:2)	M+H	A	PE(36:2p)	(18:0p_18:2)	(18:0p)	(18:2)					Glycerophospholipids,GP	P-Ethanol Amine	PE				-0.20258	0.868995	0.293173	0.279788	1.16026e+06	1.14803e+06	1.09751e+06	1.06179e+06	1.12186e+06	1.17606e+06	1.01841e+06	1.49292e+06	1.306e+06	1.66534e+06	1.03731e+06	1.26546e+06
8.16_718.540304958333	8.16	718.539	C39 H77 O8 N1 P1	PE(18:0_16:0)	M-H	A	PE(34:0)	(18:0_16:0)	(18:0)	(16:0)					Glycerophospholipids,GP	P-Ethanol Amine	PE				0.32295	1.25089	0.99393	0.0369027	1.01295e+06	950725	820350	5.41066e+06	1.15811e+06	2.13934e+06	2.32682e+06	1.17665e+06	1.43623e+06	1.33929e+06	1.23613e+06	1.67208e+06
8.2_744.5574795	8.2	744.555	C41 H79 O8 N1 P1	PE(18:0_18:1)	M-H	A	PE(36:1)	(18:0_18:1)	(18:0)	(18:1)					Glycerophospholipids,GP	P-Ethanol Amine	PE				0.197571	1.14677	0.648503	0.17376	1.03736e+07	1.49346e+07	2.14936e+07	1.87104e+07	2.11869e+07	2.74547e+07	1.81332e+07	1.20878e+07	1.68744e+07	1.57359e+07	1.39081e+07	2.28048e+07
8.21_778.576298291667	8.21	778.576	C45 H81 O7 N1 P1	PE(20:1e_20:4)	M-H	A	PE(40:5e)	(20:1e_20:4)	(20:1e)	(20:4)					Glycerophospholipids,GP	P-Ethanol Amine	PE				-0.257499	0.836537	0.642852	0.269826	152304	357398	514553	100659	600269	648522	464648	393940	607845	325799	176384	868920
8.23_964.729469583333	8.23	964.729	C52 H102 O14 N1	Hex2Cer(t18:0_22:0)	M+H	A	Hex2Cer(t40:0)	(t18:0_22:0)	(t18:0)	(22:0)							Hex2Cer				-0.298536	0.813077	0.363999	0.41474	674881	252522	137408	577292	322502	347524	537554	523848	532691	341740	442086	465756
8.26_563.504544375	8.26	563.504	C36 H67 O4	OAHFA(18:1_18:0)	M-H	A	OAHFA(36:1)	(18:1_18:0)	(18:1)	(18:0)					FattyAcyls,FA	Fatty Acid	OAHFA				-2.21966	0.214691	0.0217922	1.64534	506144	32484.5	31460	11743	8314.8	34904.2	391527	542413	649365	437057	352970	538059
8.28_802.576862375	8.28	802.576	C47 H81 O7 N1 P1	PE(20:1e_22:6)	M-H	A	PE(42:7e)	(20:1e_22:6)	(20:1e)	(22:6)					Glycerophospholipids,GP	P-Ethanol Amine	PE				0.487833	1.40234	0.666141	0.197361	375929	2.39851e+06	2.40088e+06	1.48141e+06	2.34061e+06	2.11384e+06	1.11469e+06	1.31139e+06	1.12267e+06	1.82877e+06	1.58198e+06	963830
8.3_818.671543833333	8.3	818.672	C46 H92 O10 N1	Hex1Cer(t18:0_22:0	M+H	A	Hex1Cer(t40:0	(t18:0_22:0+O)	(t18:0)	(22:0+O)							Hex1Cer				-1.24609	0.421588	0.0195285	1.04794	3.58589e+06	1.99693e+06	3.13339e+06	9.00373e+06	3.06568e+06	6.34993e+06	1.19396e+07	8.17286e+06	1.48164e+07	8.63331e+06	1.02657e+07	1.05372e+07
8.33_804.589863958333	8.33	804.59	C47 H83 O7 N1 P1	PE(20:0p_22:6)	M+H	A	PE(42:6p)	(20:0p_22:6)	(20:0p)	(22:6)					Glycerophospholipids,GP	P-Ethanol Amine	PE				-0.200685	0.870137	0.685338	0.265793	269980	1.24587e+06	1.35107e+06	940907	1.24618e+06	1.03167e+06	723153	1.31668e+06	900605	2.03117e+06	1.31006e+06	712256
8.35_804.592429333333	8.35	804.591	C47 H83 O7 N1 P1	PE(20:0e_22:6)	M-H	A	PE(42:6e)	(20:0e_22:6)	(20:0e)	(22:6)					Glycerophospholipids,GP	P-Ethanol Amine	PE				0.101049	1.07255	0.92148	0.0641532	1.25723e+06	3.25411e+06	4.59964e+06	2.09214e+06	5.13304e+06	5.32553e+06	3.04009e+06	2.76884e+06	3.0583e+06	3.91605e+06	3.20833e+06	4.20477e+06
8.37_802.676390083333	8.37	802.677	C46 H92 O9 N1	Hex1Cer(t18:0_22:0)	M+H	A	Hex1Cer(t40:0)	(t18:0_22:0)	(t18:0)	(22:0)							Hex1Cer				-0.546856	0.68451	0.138374	0.613227	4.8018e+06	1.99234e+06	1.76962e+06	5.84488e+06	2.56758e+06	4.45466e+06	5.68711e+06	4.70809e+06	6.30972e+06	4.10677e+06	5.45946e+06	5.03722e+06
8.38_828.692281041667	8.38	828.692	C48 H94 O9 N1	Hex1Cer(d18:1_24:0	M+H	A	Hex1Cer(d42:1	(d18:1_24:0+O)	(d18:1)	(24:0+O)							Hex1Cer				-0.0605057	0.958928	0.755438	0.160942	778095	263191	192960	767763	281591	370915	561243	463188	739994	244465	355680	403640
8.46_800.660764	8.46	800.661	C46 H90 O9 N1	Hex1Cer(d18:1_22:0	M+H	A	Hex1Cer(d40:1	(d18:1_22:0+O)	(d18:1)	(22:0+O)							Hex1Cer				-0.64436	0.639777	0.140326	0.705036	681296	233850	324339	1.2761e+06	320325	835348	1.19833e+06	906605	1.06162e+06	745949	841804	984033
8.47_806.60782125	8.47	806.607	C47 H85 O7 N1 P1	PE(20:1e_22:4)	M-H	A	PE(42:5e)	(20:1e_22:4)	(20:1e)	(22:4)					Glycerophospholipids,GP	P-Ethanol Amine	PE				1.60706	3.0463	0.0920432	0.964545	408994	1.2388e+06	1.68857e+06	277108	1.68302e+06	2.32125e+06	251227	238338	161153	525590	346559	977787
8.5_832.6872875	8.5	832.687	C47 H94 O10 N1	Hex1Cer(t18:0_23:0	M+H	A	Hex1Cer(t41:0	(t18:0_23:0+O)	(t18:0)	(23:0+O)							Hex1Cer				-2.09269	0.234443	0.00302048	1.37077	886390	575451	718817	2.53094e+06	758596	1.56558e+06	5.76504e+06	4.30608e+06	9.28642e+06	2.87417e+06	3.76979e+06	4.00903e+06
8.55_756.589837583333	8.55	756.59	C43 H83 O7 N1 P1	PE(20:0p_18:2)	M+H	A	PE(38:2p)	(20:0p_18:2)	(20:0p)	(18:2)					Glycerophospholipids,GP	P-Ethanol Amine	PE				-0.417096	0.748931	0.0999723	0.492104	573255	725804	798055	756033	738280	847050	734062	1.09331e+06	842335	1.40079e+06	1.07272e+06	783214
8.58_784.666077791667	8.58	784.666	C46 H90 O8 N1	Hex1Cer(d18:1_22:0)	M+H	A	Hex1Cer(d40:1)	(d18:1_22:0)	(d18:1)	(22:0)							Hex1Cer				-0.83111	0.562096	0.0935539	0.7816	738335	201731	169414	659766	201755	381210	596983	867653	970865	489318	506946	752944
8.68_846.701695291667	8.68	846.703	C48 H96 O10 N1	Hex1Cer(t18:0_24:0	M+H	A	Hex1Cer(t42:0	(t18:0_24:0+O)	(t18:0)	(24:0+O)							Hex1Cer				-2.05854	0.240058	0.00373004	1.38391	2.34539e+06	1.11178e+06	1.40894e+06	4.97605e+06	1.57604e+06	3.41502e+06	1.16629e+07	7.82014e+06	1.55243e+07	7.88055e+06	9.17908e+06	9.72309e+06
8.73_808.623523666667	8.73	808.623	C47 H87 O7 N1 P1	PE(20:0e_22:4)	M-H	A	PE(42:4e)	(20:0e_22:4)	(20:0e)	(22:4)					Glycerophospholipids,GP	P-Ethanol Amine	PE				-0.310352	0.806445	0.432778	0.364006	1.92907e+06	3.06852e+06	4.56855e+06	1.74312e+06	4.78194e+06	5.92316e+06	2.612e+06	5.45534e+06	4.95758e+06	6.65848e+06	4.06579e+06	3.54884e+06
8.76_830.707953375	8.76	830.708	C48 H96 O9 N1	Hex1Cer(t18:0_24:0)	M+H	A	Hex1Cer(t42:0)	(t18:0_24:0)	(t18:0)	(24:0)							Hex1Cer				-1.41383	0.375314	0.0177831	1.11553	1.67668e+06	541590	437793	1.83722e+06	669075	1.01251e+06	3.16901e+06	2.48071e+06	3.70218e+06	2.16717e+06	2.63883e+06	2.29464e+06
8.85_758.605621	8.85	758.606	C43 H85 O7 N1 P1	PE(20:0p_18:1)	M+H	A	PE(38:1p)	(20:0p_18:1)	(20:0p)	(18:1)					Glycerophospholipids,GP	P-Ethanol Amine	PE				-0.529182	0.692948	0.0504931	0.632665	580697	547928	457353	1.00304e+06	694489	829816	964914	1.11864e+06	787562	1.08891e+06	1.10735e+06	868594
9.45_812.655000833333	9.45	812.655	C54 H86 O4 N1	Co(Q9)	M+NH4	A	Co(Q9)	(Q9)	(Q9)						PrenolLipids,PR	Coenzyme	Co				-3.19604	0.109118	3.3411e-05	1.75476	674989	1.1867e+06	911659	1.74844e+06	951087	1.36708e+06	1.31865e+07	9.49193e+06	1.39541e+07	9.54606e+06	9.10158e+06	7.40386e+06
9.94_880.717709333333	9.94	880.718	C59 H94 O4 N1	Co(Q10)	M+NH4	A	Co(Q10)	(Q10)	(Q10)						PrenolLipids,PR	Coenzyme	Co				-2.74658	0.149004	4.32691e-05	1.62558	248845	375760	313521	611808	333727	491393	3.23933e+06	2.56338e+06	3.41498e+06	2.56883e+06	2.35934e+06	1.7937e+06
0.8_568.268356291667	0.8	568.268	C28 H43 O9 N1 P1	LPS(22:6)	M-H	B	LPS(22:6)	(22:6)	(22:6)						Glycerophospholipids,GP	P-Serine	LPS				1.0026	2.00361	0.304182	0.529596	116090	524533	590126	836959	844518	1.27951e+06	436611	178576	309193	548128	228524	391059
0.83_555.272900291667	0.83	555.273	C28 H44 O9 N0 P1	LPG(22:6)	M-H	B	LPG(22:6)	(22:6)	(22:6)						Glycerophospholipids,GP	P-Glycerol	LPG				-4.39752	0.0474476	6.31432e-05	2.06403	161940	333919	228422	747903	377038	549393	9.62982e+06	5.45578e+06	8.80764e+06	1.21609e+07	9.83319e+06	4.66566e+06
0.84_520.268098125	0.84	520.268	C24 H43 O9 N1 P1	LPS(18:2)	M-H	B	LPS(18:2)	(18:2)	(18:2)						Glycerophospholipids,GP	P-Serine	LPS				1.17582	2.25921	0.092756	0.750699	232414	826992	1.07941e+06	581228	1.16947e+06	1.23896e+06	417553	428684	303721	368186	512853	239033
0.87_505.265427375	0.87	505.265	C24 H41 O11	MGMG(14:2)	M+HCOO	B	MGMG(14:2)	(14:2)	(14:2)						Saccharolipids,SL	Glycoglycerolipid	MGMG				-10.2424	0.000825523	3.3411e-05	3.11667	1099.58	2794.85	4030.93	4928.4	297.643	700.766	1.63827e+06	2.07604e+06	904253	2.29659e+06	8.66763e+06	1.19711e+06
0.89_366.336537291667	0.89	366.337	H44 C23 O2 N1	WE(3:0_20:3)	M+NH4	B	WE(23:3)	(3:0_20:3)	(3:0)	(20:3)							WE				2.39627	5.2644	0.00850105	1.3275	2.15278e+06	2.71066e+06	1.328e+06	3.37229e+06	1.24249e+06	7.76321e+06	815509	968104	819469	256570	229592	438113
0.9_507.272734208333	0.9	507.273	C24 H44 O9 N0 P1	LPG(18:2)	M-H	B	LPG(18:2)	(18:2)	(18:2)						Glycerophospholipids,GP	P-Glycerol	LPG				-2.54851	0.170931	0.00159139	1.47378	799777	1.32673e+06	797061	805541	1.26649e+06	475974	6.57052e+06	6.57823e+06	3.87925e+06	5.59663e+06	7.69616e+06	1.6896e+06
0.93_447.2517305	0.93	447.252	C22 H40 O7 N0 P1	LPMe(18:2)	M-H	B	LPMe(18:2)	(18:2)	(18:2)						Glycerophospholipids,GP	P-Methanol	LPMe				-3.45364	0.0912751	0.0957819	1.43756	106024	353.774	2918.02	12449.6	415.694	19124.8	31628.8	69896.1	27495.1	746994	6325.73	665574
0.97_415.225515916667	0.97	415.226	C21 H36 O6 N0 P1	cPA(18:2)	M-H	B	cPA(18:2)	(18:2)	(18:2)						Glycerophospholipids,GP	P-Acid	cPA				-0.526412	0.694279	0.959049	0.0508327	156034	141616	96541.1	100471	133707	108778	322553	359609	219031	50618	48056.8	61876.7
0.98_468.308562041667	0.98	468.308	C22 H47 O7 N1 P1	LPC(14:0)(rep)	M+H	B	LPC(14:0)	(14:0)	(14:0)						Glycerophospholipids,GP	P-Choline	LPC				-0.324891	0.798359	0.607805	0.208527	4.21387e+06	2.89332e+06	1.94108e+06	1.51788e+06	1.79971e+06	1.27626e+06	3.51885e+06	1.25433e+06	1.68601e+06	3.32971e+06	4.9828e+06	2.31602e+06
0.98_496.26807375	0.98	496.268	C22 H43 O9 N1 P1	LPS(16:0)	M-H	B	LPS(16:0)	(16:0)	(16:0)						Glycerophospholipids,GP	P-Serine	LPS				-0.0270857	0.981401	0.814958	0.115743	1.38789e+06	1.62117e+06	1.129e+06	1.02001e+06	1.61918e+06	2.23022e+06	1.16094e+06	1.06432e+06	1.22902e+06	1.68657e+06	3.41275e+06	624558
0.98_568.3397875	0.98	568.34	C30 H51 O7 N1 P1	LPC(22:6)(rep)	M+H	B	LPC(22:6)	(22:6)	(22:6)						Glycerophospholipids,GP	P-Choline	LPC				1.84028	3.58079	0.0117869	1.22407	1.8723e+07	3.5697e+07	1.75269e+07	2.55791e+07	3.91581e+07	6.06757e+07	7.84116e+06	3.16407e+06	4.37847e+06	1.47335e+07	1.70147e+07	7.98425e+06
0.99_526.293098291667	0.99	526.293	C27 H45 O7 N1 P1	LPE(22:6)	M+H	B	LPE(22:6)	(22:6)	(22:6)						Glycerophospholipids,GP	P-Ethanol Amine	LPE				1.02181	2.03047	0.187338	0.612092	876146	2.57215e+06	3.87647e+06	5.3253e+06	5.8643e+06	1.9962e+06	3.67785e+06	1.20779e+06	1.41619e+06	1.47687e+06	1.41165e+06	911026
1.01_504.309495375	1.01	504.31	C25 H47 O7 N1 P1	LdMePE(18:2)	M-H	B	LdMePE(18:2)	(18:2)	(18:2)						Glycerophospholipids,GP	P-Ethanol Amine	LdMePE				2.70507	6.52091	0.000635522	1.58809	1.24209e+06	1.55112e+06	1.3357e+06	1.08908e+06	1.29572e+06	658045	236699	182003	67554.1	311881	174388	127284
1.01_544.341041791667	1.01	544.34	C28 H51 O7 N1 P1	LPC(20:4)(rep)	M+H	B	LPC(20:4)	(20:4)	(20:4)				C04230	HMDB0010396	Glycerophospholipids,GP	P-Choline	LPC	Lipid metabolism	Glycerophospholipid metabolism	map00564 Glycerophospholipid metabolism; map05231 Choline metabolism in cancer	1.27254	2.41587	0.0193425	1.07611	4.89483e+07	5.29604e+07	5.37717e+07	3.55191e+07	5.34943e+07	4.60675e+07	1.94426e+07	1.01953e+07	9.76824e+06	3.97741e+07	2.62903e+07	1.48843e+07
1.02_483.272795791667	1.02	483.273	C22 H44 O9 N0 P1	LPG(16:0)	M-H	B	LPG(16:0)	(16:0)	(16:0)						Glycerophospholipids,GP	P-Glycerol	LPG				-0.425694	0.744481	0.516932	0.306881	4.29934e+06	7.45532e+06	6.25963e+06	2.5223e+06	5.26476e+06	4.62117e+06	8.94981e+06	1.2687e+07	7.18819e+06	3.46843e+06	4.74478e+06	3.82587e+06
1.02_542.323686416667	1.02	542.324	C28 H49 O7 N1 P1	LPC(20:5)(rep)	M+H	B	LPC(20:5)	(20:5)	(20:5)						Glycerophospholipids,GP	P-Choline	LPC				3.7117	13.1019	0.0177568	2.00187	5.16589e+06	3.40638e+06	3.38445e+06	4.51861e+06	2.04294e+06	2.12215e+06	14890.3	195298	154438	981896	7738.68	221117
1.02_723.38183675	1.02	723.381	C34 H59 O16	DGMG(18:2)	M+HCOO	B	DGMG(18:2)	(18:2)	(18:2)						Saccharolipids,SL	Glycoglycerolipid	DGMG				-1.58252	0.333899	0.0860616	1.20675	74406.8	167823	68785.4	1.09706e+06	1.33194e+06	158734	3.1881e+06	1.96603e+06	300774	844042	1.09103e+06	1.29153e+06
1.03_494.324461083333	1.03	494.324	C24 H49 O7 N1 P1	LPC(16:1)(rep)	M+H	B	LPC(16:1)	(16:1)	(16:1)						Glycerophospholipids,GP	P-Choline	LPC				1.36118	2.56895	0.0891727	0.893756	3.16355e+07	3.10294e+07	1.36293e+07	9.0795e+06	1.01435e+07	5.75483e+06	7.49292e+06	3.01624e+06	3.34177e+06	6.98731e+06	1.03133e+07	8.26997e+06
1.03_502.292969666667	1.03	502.293	C25 H45 O7 N1 P1	LPE(20:4)	M+H	B	LPE(20:4)	(20:4)	(20:4)						Glycerophospholipids,GP	P-Ethanol Amine	LPE				0.6906	1.61396	0.225922	0.616623	1.97755e+06	4.82227e+06	5.88298e+06	4.52526e+06	7.51031e+06	4.29206e+06	4.81892e+06	2.05654e+06	731481	3.36667e+06	2.31719e+06	4.68394e+06
1.03_520.340482041667	1.03	520.34	C26 H51 O7 N1 P1	LPC(18:2)(rep)	M+H	B	LPC(18:2)	(18:2)	(18:2)						Glycerophospholipids,GP	P-Choline	LPC				3.34308	10.1477	0.000158547	1.75224	1.72779e+08	2.18276e+08	1.9078e+08	9.56142e+07	1.34271e+08	5.92854e+07	1.61376e+07	9.98229e+06	7.30975e+06	2.78854e+07	1.16096e+07	1.29082e+07
1.05_368.352302416667	1.05	368.352	H46 C23 O2 N1	WE(3:0_20:2)	M+NH4	B	WE(23:2)	(3:0_20:2)	(3:0)	(20:2)							WE				1.82927	3.55357	0.0192455	1.115	943639	991684	509482	1.3432e+06	582984	2.75362e+06	330431	449169	324218	273430	278855	348815
1.06_478.293010666667	1.06	478.293	C23 H45 O7 N1 P1	LPE(18:2)	M+H	B	LPE(18:2)	(18:2)	(18:2)						Glycerophospholipids,GP	P-Ethanol Amine	LPE				1.47815	2.78592	0.0239517	0.966246	1.296e+06	3.82723e+06	4.82971e+06	5.97868e+06	4.7359e+06	2.45296e+06	1.9677e+06	1.24878e+06	832869	1.46457e+06	1.07276e+06	1.71237e+06
1.06_509.288473416667	1.06	509.288	C24 H46 O9 N0 P1	LPG(18:1)	M-H	B	LPG(18:1)	(18:1)	(18:1)						Glycerophospholipids,GP	P-Glycerol	LPG				-2.01777	0.24694	0.00385072	1.30617	350147	822550	464516	223251	359254	159505	1.49352e+06	1.69587e+06	1.31699e+06	1.13435e+06	3.08212e+06	911983
1.11_391.225532666667	1.11	391.226	C19 H36 O6 N0 P1	cPA(16:0)	M-H	B	cPA(16:0)	(16:0)	(16:0)						Glycerophospholipids,GP	P-Acid	cPA				-0.302503	0.810844	0.376803	0.377599	238326	222722	55946.7	157902	108250	169778	230505	260884	176571	180317	158763	168186
1.11_482.324217458333	1.11	482.324	C23 H49 O7 N1 P1	LPC(15:0)(rep)	M+H	B	LPC(15:0)	(15:0)	(15:0)						Glycerophospholipids,GP	P-Choline	LPC				-0.469592	0.722169	0.273648	0.415125	3.66724e+06	2.86175e+06	2.87043e+06	1.38836e+06	2.89721e+06	1.8701e+06	5.65434e+06	3.056e+06	4.13131e+06	2.9504e+06	3.88191e+06	1.86546e+06
1.15_437.267415958333	1.15	437.267	C21 H42 O7 N0 P1	LPEt(16:0)	M-H	B	LPEt(16:0)	(16:0)	(16:0)						Glycerophospholipids,GP	P-Ethanol	LPEt				2.31634	4.98067	0.028198	1.19016	372836	1.04949e+06	2.77963e+06	397104	2.23231e+06	929120	325925	337469	288044	181476	163339	261868
1.16_561.328160416667	1.16	561.328	C28 H49 O11	MGMG(18:2)	M+HCOO	B	MGMG(18:2)	(18:2)	(18:2)						Saccharolipids,SL	Glycoglycerolipid	MGMG				0.257984	1.19581	0.717411	0.314949	121768	153907	52462.1	1.07149e+06	366983	91109.1	318478	490892	142321	263785	175027	163020
1.2_463.283039125	1.2	463.283	C23 H44 O7 N0 P1	LPEt(18:1)	M-H	B	LPEt(18:1)	(18:1)	(18:1)						Glycerophospholipids,GP	P-Ethanol	LPEt				2.23665	4.71303	0.0957819	1.09493	37987.9	380247	803518	113079	598672	128118	70382.4	105415	28616.9	8237.1	34645.7	190133
1.2_518.322725916667	1.2	518.324	C26 H49 O7 N1 P1	LPC(18:3)(rep)	M+H	B	LPC(18:3)	(18:3)	(18:3)						Glycerophospholipids,GP	P-Choline	LPC				0.903828	1.87102	0.192768	0.860965	645977	430530	336155	428258	257095	807524	117864	67472.5	440631	440111	468075	18759.6
0.97_571.289394333333	0.97	571.289	C25 H48 O12 N0 P1	LPI(16:0)	M-H	A	LPI(16:0)	(16:0)	(16:0)						Glycerophospholipids,GP	P-Inositol	LPI				0.036982	1.02597	0.687756	0.157006	5.02895e+06	5.81906e+06	5.2958e+06	8.88479e+06	9.69038e+06	7.08095e+06	4.48098e+06	1.39436e+07	9.25551e+06	3.66245e+06	7.4692e+06	1.93028e+06
0.98_424.342242041667	0.98	424.342	C25 H46 O4 N1	AcCa(18:2)	M+H	A	AcCa(18:2)	(18:2)	(18:2)								AcCa				0.0653664	1.04635	0.810352	0.144407	1.4035e+07	8.65651e+06	1.01644e+07	9.58975e+06	6.9816e+06	5.52348e+06	1.16419e+07	6.40336e+06	4.02938e+06	1.34468e+07	1.00726e+07	6.92253e+06
1_588.331041208333	1	588.331	C29 H51 O9 N1 P1	LPC(20:4)	M+HCOO	A	LPC(20:4)	(20:4)	(20:4)				C04230	HMDB0010396	Glycerophospholipids,GP	P-Choline	LPC	Lipid metabolism	Glycerophospholipid metabolism	map00564 Glycerophospholipid metabolism; map05231 Choline metabolism in cancer	1.23443	2.35288	0.0225271	1.01148	1.28878e+07	2.00119e+07	1.34536e+07	1.19018e+07	1.86904e+07	1.0007e+07	4.02084e+06	4.44411e+06	2.51212e+06	9.958e+06	1.07691e+07	5.25154e+06
1.01_538.314717	1.01	538.315	C25 H49 O9 N1 P1	LPC(16:1)	M+HCOO	A	LPC(16:1)	(16:1)	(16:1)						Glycerophospholipids,GP	P-Choline	LPC				1.21586	2.32279	0.08421	0.867166	1.15803e+07	9.19247e+06	4.79732e+06	3.43383e+06	4.03574e+06	2.35816e+06	2.99005e+06	1.25739e+06	1.20331e+06	2.667e+06	4.09291e+06	3.0287e+06
1.01_597.304552416667	1.01	597.305	C27 H50 O12 N0 P1	LPI(18:1)	M-H	A	LPI(18:1)	(18:1)	(18:1)						Glycerophospholipids,GP	P-Inositol	LPI				0.334072	1.26057	0.426127	0.316802	847890	1.19364e+06	1.1075e+06	804247	1.38016e+06	469792	498902	1.4339e+06	1.07168e+06	443108	689457	466617
1.02_564.331528791667	1.02	564.331	C27 H51 O9 N1 P1	LPC(18:2)	M+HCOO	A	LPC(18:2)	(18:2)	(18:2)						Glycerophospholipids,GP	P-Choline	LPC				1.65162	3.14187	0.0159188	1.15128	4.44573e+07	6.55605e+07	5.78596e+07	4.50402e+07	4.34738e+07	2.04656e+07	8.3599e+06	3.4051e+07	2.17618e+07	1.12182e+07	6.59148e+06	6.13622e+06
1.08_409.236091125	1.08	409.236	C19 H38 O7 N0 P1	LPA(16:0)	M-H	A	LPA(16:0)	(16:0)	(16:0)				C00416	HMDB0007849	Glycerophospholipids,GP	P-Acid	LPA	Lipid metabolism	Glycerolipid metabolism	map00561 Glycerolipid metabolism; map00564 Glycerophospholipid metabolism; map01100 Metabolic pathways; map01110 Biosynthesis of secondary metabolites; map04024 cAMP signaling pathway; map04070 Phosphatidylinositol signaling system; map04072 Phospholipase D signaling pathway; map04666 Fc gamma R-mediated phagocytosis; map04912 GnRH signaling pathway; map04975 Fat digestion and absorption; map0520…	-2.97945	0.126793	0.00568162	1.53192	429899	290699	345137	512698	423563	573598	2.46717e+06	7.77228e+06	5.40257e+06	1.55305e+06	1.98379e+06	1.13454e+06
1.09_526.314839333333	1.09	526.315	C24 H49 O9 N1 P1	LPC(15:0)	M+HCOO	A	LPC(15:0)	(15:0)	(15:0)						Glycerophospholipids,GP	P-Choline	LPC				-0.458044	0.727973	0.206999	0.445722	1.37693e+06	1.04312e+06	908592	498994	1.12012e+06	681889	1.87888e+06	1.03894e+06	1.50262e+06	1.0524e+06	1.42843e+06	832049
1.1_585.304592583333	1.1	585.305	C26 H50 O12 N0 P1	LPI(17:0)	M-H	A	LPI(17:0)	(17:0)	(17:0)						Glycerophospholipids,GP	P-Inositol	LPI				1.41743	2.6711	0.0412088	1.04277	224856	251145	251143	311781	428336	271725	45216.4	127186	183283	118921	152735	23695.5
1.11_590.346452125	1.11	590.346	C29 H53 O9 N1 P1	LPC(20:3)	M+HCOO	A	LPC(20:3)	(20:3)	(20:3)				C04230	HMDB0010393	Glycerophospholipids,GP	P-Choline	LPC	Lipid metabolism	Glycerophospholipid metabolism	map00564 Glycerophospholipid metabolism; map05231 Choline metabolism in cancer	0.370557	1.29285	0.383747	0.466224	693542	976473	1.16744e+06	862334	1.82024e+06	1.14569e+06	1.36773e+06	239664	395052	1.52746e+06	885446	740478
1.12_400.341999458333	1.12	400.342	C23 H46 O4 N1	AcCa(16:0)	M+H	A	AcCa(16:0)	(16:0)	(16:0)								AcCa				-0.128763	0.914615	0.99393	0.0272856	1.58189e+07	1.13624e+07	1.07952e+07	1.55848e+07	8.34496e+06	9.30195e+06	9.62832e+06	6.14236e+06	6.76066e+06	2.12925e+07	1.44919e+07	1.95402e+07
1.13_552.330632333333	1.13	552.331	C26 H51 O9 N1 P1	LPC(17:1)	M+HCOO	A	LPC(17:1)	(17:1)	(17:1)						Glycerophospholipids,GP	P-Choline	LPC				0.479988	1.39473	0.532693	0.367748	570377	381455	322510	170725	263945	108396	286148	121371	121080	236322	245697	292434
1.18_426.357753416667	1.18	426.358	C25 H48 O4 N1	AcCa(18:1)	M+H	A	AcCa(18:1)	(18:1)	(18:1)								AcCa				-0.0556628	0.962152	0.906451	0.116692	1.66814e+07	1.05877e+07	7.87595e+06	1.00736e+07	6.72915e+06	5.7405e+06	8.57921e+06	4.11647e+06	3.55214e+06	1.65528e+07	1.39438e+07	1.32131e+07
1.25_540.330031541667	1.25	540.331	C25 H51 O9 N1 P1	LPC(16:0)	M+HCOO	A	LPC(16:0)	(16:0)	(16:0)						Glycerophospholipids,GP	P-Choline	LPC				0.732838	1.6619	0.0733585	0.734419	3.9041e+08	2.59511e+08	1.94938e+08	1.89219e+08	2.20802e+08	2.30255e+08	1.5001e+08	9.35131e+07	9.54924e+07	2.04581e+08	2.59445e+08	9.0593e+07
1.26_566.347125833333	1.26	566.346	C27 H53 O9 N1 P1	LPC(18:1)	M+HCOO	A	LPC(18:1)	(18:1)	(18:1)				C04230	HMDB0010385	Glycerophospholipids,GP	P-Choline	LPC	Lipid metabolism	Glycerophospholipid metabolism	map00564 Glycerophospholipid metabolism; map05231 Choline metabolism in cancer	0.274488	1.20956	0.505375	0.385344	1.46115e+07	7.3046e+06	7.23422e+06	1.30348e+07	8.67253e+06	4.98352e+06	6.06017e+06	4.03289e+06	2.31178e+06	1.46028e+07	6.23866e+06	1.292e+07
1.27_599.320353458333	1.27	599.32	C27 H52 O12 N0 P1	LPI(18:0)	M-H	A	LPI(18:0)	(18:0)	(18:0)						Glycerophospholipids,GP	P-Inositol	LPI				2.42183	5.35849	0.000254048	1.48232	3.40778e+07	2.34834e+07	2.23422e+07	4.37956e+07	3.75946e+07	3.41048e+07	4.63577e+06	3.43743e+06	7.62062e+06	9.63352e+06	7.26271e+06	3.87512e+06
1.36_592.362063083333	1.36	592.362	C29 H55 O9 N1 P1	LPC(20:2)	M+HCOO	A	LPC(20:2)	(20:2)	(20:2)						Glycerophospholipids,GP	P-Choline	LPC				-0.632038	0.645264	0.197915	0.487243	608222	356626	422045	211856	471631	353858	1.12712e+06	388353	832847	379170	487737	541746
1.45_554.346699541667	1.45	554.346	C26 H53 O9 N1 P1	LPC(17:0)	M+HCOO	A	LPC(17:0)	(17:0)	(17:0)						Glycerophospholipids,GP	P-Choline	LPC				-0.0658173	0.955404	0.99393	0.0199597	3.448e+06	2.64553e+06	2.54047e+06	1.51676e+06	2.40648e+06	3.0154e+06	4.4423e+06	1.99512e+06	3.09089e+06	2.55607e+06	2.97161e+06	1.24356e+06
1.52_428.373400666667	1.52	428.373	C25 H50 O4 N1	AcCa(18:0)	M+H	A	AcCa(18:0)	(18:0)	(18:0)								AcCa				-0.732186	0.601991	0.469323	0.363284	2.74816e+06	2.42721e+06	1.75638e+06	4.37857e+06	2.3471e+06	3.29066e+06	2.52709e+06	1.42324e+06	2.46546e+06	9.13317e+06	4.66764e+06	7.93678e+06
1.71_568.362848333333	1.71	568.362	C27 H55 O9 N1 P1	LPC(18:0)	M+HCOO	A	LPC(18:0)	(18:0)	(18:0)						Glycerophospholipids,GP	P-Choline	LPC				0.687966	1.61101	0.0935539	0.667002	1.67111e+08	1.01658e+08	8.45814e+07	7.34737e+07	9.68706e+07	1.49368e+08	9.1149e+07	4.15448e+07	7.09608e+07	8.07183e+07	9.60092e+07	3.74069e+07
1.76_594.377772625	1.76	594.378	C29 H57 O9 N1 P1	LPC(20:1)	M+HCOO	A	LPC(20:1)	(20:1)	(20:1)						Glycerophospholipids,GP	P-Choline	LPC				-0.677612	0.625199	0.090928	0.58524	1.42824e+06	851625	857039	723698	1.15149e+06	736342	2.33918e+06	908068	1.99691e+06	1.03412e+06	1.34545e+06	1.57084e+06
10.1_896.769717625	10.1	896.77	C57 H102 O6 N1	TG(18:2_18:2_18:2)	M+NH4	A	TG(54:6)	(18:2_18:2_18:2)	(18:2)	(18:2)	(18:2)				Glycerolipids,GL	Neutral glycerolipid	TG				-6.0174	0.0154376	0.000212315	2.36752	900280	951864	410990	5.09507e+06	1.57428e+06	638260	1.13613e+08	2.55268e+08	1.55993e+08	3.31109e+07	3.23914e+07	2.95856e+07
10.12_870.754462125	10.12	870.755	C55 H100 O6 N1	TG(16:0_18:2_18:3)	M+NH4	A	TG(52:5)	(16:0_18:2_18:3)	(16:0)	(18:2)	(18:3)				Glycerolipids,GL	Neutral glycerolipid	TG				-5.04267	0.0303393	0.000212315	2.22804	235831	150392	169363	1.48919e+06	342261	194615	1.65993e+07	2.8662e+07	2.05232e+07	7.94861e+06	6.43927e+06	4.92029e+06
10.35_872.769137083333	10.35	872.77	C55 H102 O6 N1	TG(16:0_18:2_18:2)	M+NH4	A	TG(52:4)	(16:0_18:2_18:2)	(16:0)	(18:2)	(18:2)				Glycerolipids,GL	Neutral glycerolipid	TG				-5.18041	0.0275767	0.000158547	2.21697	1.3612e+06	1.48824e+06	821685	6.72784e+06	2.7188e+06	1.23236e+06	1.01604e+08	1.86976e+08	1.19282e+08	4.00325e+07	4.48876e+07	2.75893e+07
10.36_898.785454916667	10.36	898.786	C57 H104 O6 N1	TG(18:1_18:2_18:2)	M+NH4	A	TG(54:5)	(18:1_18:2_18:2)	(18:1)	(18:2)	(18:2)				Glycerolipids,GL	Neutral glycerolipid	TG				-5.50216	0.022064	0.00016885	2.29333	1.2248e+06	1.06437e+06	623616	6.32764e+06	1.74587e+06	789136	1.05579e+08	1.92183e+08	1.3213e+08	3.65289e+07	3.89315e+07	2.83415e+07
10.6_848.769334708333	10.6	848.77	C53 H102 O6 N1	TG(16:0_16:0_18:2)	M+NH4	A	TG(50:2)	(16:0_16:0_18:2)	(16:0)	(16:0)	(18:2)				Glycerolipids,GL	Neutral glycerolipid	TG				-3.42582	0.0930523	0.000229866	1.79849	883651	2.32727e+06	1.06445e+06	3.45158e+06	2.92218e+06	2.81293e+06	2.7305e+07	4.29078e+07	2.7104e+07	1.59559e+07	2.03364e+07	1.1063e+07
10.6_874.78513375	10.6	874.786	C55 H104 O6 N1	TG(16:0_18:1_18:2)	M+NH4	A	TG(52:3)	(16:0_18:1_18:2)	(16:0)	(18:1)	(18:2)				Glycerolipids,GL	Neutral glycerolipid	TG				-4.6388	0.0401406	0.00012101	2.1212	1.65297e+06	1.39113e+06	968946	6.5432e+06	2.13745e+06	1.24689e+06	7.22955e+07	1.03596e+08	7.32612e+07	3.74703e+07	3.95615e+07	2.11096e+07
10.61_900.801082333333	10.61	900.801	C57 H106 O6 N1	TG(18:1_18:1_18:2)	M+NH4	A	TG(54:4)	(18:1_18:1_18:2)	(18:1)	(18:1)	(18:2)				Glycerolipids,GL	Neutral glycerolipid	TG				-4.89261	0.0336649	0.000157434	2.1586	1.23596e+06	1.05329e+06	620332	4.80343e+06	1.93343e+06	871013	6.52614e+07	1.06445e+08	6.74469e+07	2.7669e+07	2.62018e+07	1.93922e+07
10.85_850.785711375	10.85	850.786	C53 H104 O6 N1	TG(16:0_16:0_18:1)	M+NH4	A	TG(50:1)	(16:0_16:0_18:1)	(16:0)	(16:0)	(18:1)				Glycerolipids,GL	Neutral glycerolipid	TG				-3.49169	0.0888989	4.22232e-05	1.83024	438506	818970	464407	1.15263e+06	845323	1.03484e+06	9.59759e+06	1.27292e+07	1.161e+07	7.02909e+06	7.45614e+06	5.062e+06
10.86_876.801056	10.86	876.801	C55 H106 O6 N1	TG(16:0_18:1_18:1)	M+NH4	A	TG(52:2)	(16:0_18:1_18:1)	(16:0)	(18:1)	(18:1)				Glycerolipids,GL	Neutral glycerolipid	TG				-3.73716	0.0749901	6.30357e-05	1.89549	1.03441e+06	1.70875e+06	897131	3.0856e+06	2.29226e+06	1.97642e+06	2.68841e+07	3.61163e+07	3.20881e+07	1.85726e+07	2.07479e+07	1.22047e+07
10.86_902.81706875	10.86	902.817	C57 H108 O6 N1	TG(18:0_18:1_18:2)	M+NH4	A	TG(54:3)	(18:0_18:1_18:2)	(18:0)	(18:1)	(18:2)				Glycerolipids,GL	Neutral glycerolipid	TG				-4.42838	0.0464435	0.000138552	2.06149	678046	563856	312489	2.05679e+06	1.14339e+06	549493	2.16958e+07	3.18681e+07	2.83353e+07	1.1967e+07	1.25079e+07	7.83041e+06
2.03_582.377774416667	2.03	582.378	C28 H57 O9 N1 P1	LPC(19:0)	M+HCOO	A	LPC(19:0)	(19:0)	(19:0)						Glycerophospholipids,GP	P-Choline	LPC				-0.000580941	0.999597	0.378412	0.729067	582116	590727	502186	320028	469173	718303	7757.18	967964	1.47489e+06	32305	118834	582068
2.38_596.393356208333	2.38	596.393	C29 H59 O9 N1 P1	LPC(20:0)	M+HCOO	A	LPC(20:0)	(20:0)	(20:0)						Glycerophospholipids,GP	P-Choline	LPC				-0.463926	0.72501	0.112599	0.519295	586752	425407	384265	525720	606664	870102	909647	706694	986486	740439	843042	501775
4.49_833.520871541667	4.49	833.519	C43 H78 O13 N0 P1	PI(16:0_18:2)	M-H	A	PI(34:2)	(16:0_18:2)	(16:0)	(18:2)					Glycerophospholipids,GP	P-Inositol	PI				-2.91889	0.132229	0.0463258	1.2875	1.75382e+06	4.3449e+06	3.70919e+06	3.19862e+06	2.44854e+06	1.61613e+06	1.23086e+07	6.58338e+07	3.2976e+07	3.06795e+06	6.0862e+06	8.83089e+06
4.91_824.545455833333	4.91	824.545	C45 H79 O10 N1 P1	PC(16:0_20:5)	M+HCOO	A	PC(36:5)	(16:0_20:5)	(16:0)	(20:5)					Glycerophospholipids,GP	P-Choline	PC				2.42357	5.36499	0.00114175	1.47442	1.00503e+06	2.58728e+06	1.88312e+06	698290	1.22348e+06	1.49997e+06	169127	139771	232038	262102	256397	598940
4.99_734.577514208333	4.99	734.578	C40 H80 O10 N1	Hex1Cer(t18:0_16:0	M+H	A	Hex1Cer(t34:0	(t18:0_16:0+O)	(t18:0)	(16:0+O)							Hex1Cer				-0.281934	0.822487	0.717411	0.198329	3.19513e+06	1.65049e+06	2.37856e+06	6.09777e+06	1.93865e+06	4.90814e+06	5.44947e+06	1.8985e+06	7.85911e+06	1.95023e+06	2.70182e+06	4.66251e+06
5.06_800.545765375	5.06	800.545	C43 H79 O10 N1 P1	PC(16:0_18:3)	M+HCOO	A	PC(34:3)	(16:0_18:3)	(16:0)	(18:3)					Glycerophospholipids,GP	P-Choline	PC				0.054754	1.03868	0.717411	0.19101	619003	1.19208e+06	667998	659774	413437	440038	796820	926894	1.21774e+06	199321	235022	467848
5.17_909.551234708333	5.17	909.55	C49 H82 O13 N0 P1	PI(18:0_22:6)	M-H	A	PI(40:6)	(18:0_22:6)	(18:0)	(22:6)					Glycerophospholipids,GP	P-Inositol	PI				1.55014	2.92845	0.00795886	1.1009	489171	1.53619e+06	1.18806e+06	668986	802379	711695	250702	129733	420053	295485	281973	464833
5.25_718.582662291667	5.25	718.583	C40 H80 O9 N1	Hex1Cer(t18:0_16:0)	M+H	A	Hex1Cer(t34:0)	(t18:0_16:0)	(t18:0)	(16:0)							Hex1Cer				-0.582958	0.667594	0.409784	0.417225	1.93879e+06	993701	758404	1.77014e+06	766237	1.35001e+06	1.44595e+06	1.71165e+06	2.16181e+06	2.20752e+06	3.27979e+06	543417
5.29_834.530076666667	5.29	834.529	C46 H77 O10 N1 P1	PS(18:0_22:6)	M-H	A	PS(40:6)	(18:0_22:6)	(18:0)	(22:6)					Glycerophospholipids,GP	P-Serine	PS				1.64027	3.11725	0.103065	1.31105	946042	3.20231e+06	3.93775e+06	1.22303e+06	2.4431e+06	2.90375e+06	1.55449e+06	22416.7	2.09543e+06	47210	400195	581835
5.38_835.53547825	5.38	835.534	C43 H80 O13 N0 P1	PI(16:0_18:1)	M-H	A	PI(34:1)	(16:0_18:1)	(16:0)	(18:1)					Glycerophospholipids,GP	P-Inositol	PI				-1.05577	0.48104	0.390476	0.510403	2.87868e+06	4.42548e+06	4.74379e+06	3.21862e+06	2.28022e+06	2.32951e+06	5.31094e+06	1.5641e+07	1.1673e+07	1.51176e+06	2.54893e+06	4.63375e+06
5.51_885.552236875	5.51	885.55	C47 H82 O13 N0 P1	PI(18:0_20:4)	M-H	A	PI(38:4)	(18:0_20:4)	(18:0)	(20:4)					Glycerophospholipids,GP	P-Inositol	PI				0.825158	1.77173	0.0224485	0.754418	1.46055e+07	2.42314e+07	1.79403e+07	1.21674e+07	1.62791e+07	9.98289e+06	8.40902e+06	7.09071e+06	1.39691e+07	7.97818e+06	7.17946e+06	9.11008e+06
5.52_716.567052875	5.52	716.567	C40 H78 O9 N1	Hex1Cer(d18:1_16:0	M+H	A	Hex1Cer(d34:1	(d18:1_16:0+O)	(d18:1)	(16:0+O)							Hex1Cer				0.248544	1.18801	0.666141	0.217118	1.38003e+06	680264	795580	1.96498e+06	589182	1.35617e+06	1.20647e+06	632160	1.78632e+06	505852	653321	911296
5.64_810.530209625	5.64	810.529	C44 H77 O10 N1 P1	PS(18:0_20:4)	M-H	A	PS(38:4)	(18:0_20:4)	(18:0)	(20:4)					Glycerophospholipids,GP	P-Serine	PS				0.181831	1.13432	0.823021	0.127861	1.29217e+06	4.55228e+06	5.21662e+06	1.08922e+06	3.68317e+06	5.57581e+06	4.75527e+06	3.43145e+06	6.36172e+06	1.40119e+06	1.29862e+06	1.62581e+06
5.7_861.550031833333	5.7	861.55	C45 H82 O13 N0 P1	PI(18:0_18:2)	M-H	A	PI(36:2)	(18:0_18:2)	(18:0)	(18:2)					Glycerophospholipids,GP	P-Inositol	PI				1.30635	2.47314	0.0111325	1.0429	8.41977e+06	1.24014e+07	1.14711e+07	7.64959e+06	8.84654e+06	6.56791e+06	3.47258e+06	3.85523e+06	8.03177e+06	2.25543e+06	2.32598e+06	2.44199e+06
5.83_786.530543291667	5.83	786.529	C42 H77 O10 N1 P1	PS(18:0_18:2)	M-H	A	PS(36:2)	(18:0_18:2)	(18:0)	(18:2)					Glycerophospholipids,GP	P-Serine	PS				0.162977	1.1196	0.993424	0.000322108	6.20899e+06	1.06421e+07	1.43544e+07	4.60809e+06	8.96379e+06	1.09088e+06	1.03536e+07	6.7398e+06	1.26583e+07	2.89443e+06	2.77737e+06	5.54509e+06
5.9_700.572184375	5.9	700.572	C40 H78 O8 N1	Hex1Cer(d18:1_16:0)	M+H	A	Hex1Cer(d34:1)	(d18:1_16:0)	(d18:1)	(16:0)							Hex1Cer				2.19958	4.59346	0.0503204	1.09553	378004	113192	47881.3	592066	164480	379125	38892.1	73985.5	82478.3	32126.7	65833.8	71277.8
6.07_802.56284225	6.07	802.56	C43 H81 O10 N1 P1	PC(16:0_18:2)	M+HCOO	A	PC(34:2)	(16:0_18:2)	(16:0)	(18:2)					Glycerophospholipids,GP	P-Choline	PC				2.44358	5.43989	0.000117877	1.49116	3.68062e+08	3.20587e+08	2.22815e+08	2.11977e+08	1.7341e+08	1.57573e+08	5.16216e+07	6.65104e+07	4.59377e+07	3.70605e+07	3.08641e+07	3.53684e+07
6.08_887.56637975	6.08	887.566	C47 H84 O13 N0 P1	PI(18:0_20:3)	M-H	A	PI(38:3)	(18:0_20:3)	(18:0)	(20:3)					Glycerophospholipids,GP	P-Inositol	PI				1.78247	3.44015	0.00309542	1.26702	1.60147e+06	2.27227e+06	3.0829e+06	2.20846e+06	2.41712e+06	2.1257e+06	581268	283651	1.05392e+06	582630	544940	938276
6.1_688.492920916667	6.1	688.492	C37 H71 O8 N1 P1	PE(16:0_16:1)	M-H	A	PE(32:1)	(16:0_16:1)	(16:0)	(16:1)					Glycerophospholipids,GP	P-Ethanol Amine	PE				1.74492	3.35176	0.477087	0.538314	170127	2.15585e+06	1.25009e+06	107132	955976	61389.1	253870	244821	376279	31115	168004	328326
6.18_738.50907025	6.18	738.508	C41 H73 O8 N1 P1	PE(16:0_20:4)	M-H	A	PE(36:4)	(16:0_20:4)	(16:0)	(20:4)					Glycerophospholipids,GP	P-Ethanol Amine	PE				1.41991	2.6757	0.0897293	0.833191	1.44457e+06	8.94874e+06	9.14062e+06	3.43547e+06	7.9473e+06	6.62225e+06	2.88738e+06	2.51809e+06	2.49683e+06	2.27467e+06	1.8753e+06	1.97733e+06
6.21_812.545918291667	6.21	812.545	C44 H79 O10 N1 P1	PS(18:0_20:3)	M-H	A	PS(38:3)	(18:0_20:3)	(18:0)	(20:3)					Glycerophospholipids,GP	P-Serine	PS				0.976375	1.96752	0.143525	0.741077	1.28296e+06	2.25905e+06	3.17145e+06	1.11351e+06	2.94469e+06	4.67792e+06	1.59041e+06	1.25497e+06	2.51863e+06	371370	569243	1.5477e+06
6.37_764.524648625	6.37	764.524	C43 H75 O8 N1 P1	PE(18:1_20:4)	M-H	A	PE(38:5)	(18:1_20:4)	(18:1)	(20:4)					Glycerophospholipids,GP	P-Ethanol Amine	PE				0.899253	1.8651	0.719801	0.196383	130822	2.99368e+06	2.78238e+06	849521	2.41694e+06	993561	1.21518e+06	947433	1.10815e+06	650136	578360	951860
6.43_714.508991083333	6.43	714.508	C39 H73 O8 N1 P1	PE(16:0_18:2)	M-H	A	PE(34:2)	(16:0_18:2)	(16:0)	(18:2)					Glycerophospholipids,GP	P-Ethanol Amine	PE				0.323794	1.25162	0.742146	0.126188	2.01721e+06	1.24782e+07	1.17491e+07	5.62677e+06	7.93092e+06	5.52077e+06	5.33636e+06	1.14939e+07	7.09049e+06	4.12113e+06	3.64035e+06	4.52925e+06
6.59_740.524655666667	6.59	740.524	C41 H75 O8 N1 P1	PE(18:1_18:2)	M-H	A	PE(36:3)	(18:1_18:2)	(18:1)	(18:2)					Glycerophospholipids,GP	P-Ethanol Amine	PE				0.0743565	1.05289	0.755438	0.273135	243851	4.57313e+06	5.21035e+06	2.13618e+06	3.31791e+06	1.06873e+06	2.4924e+06	4.08996e+06	3.49874e+06	1.50119e+06	1.07817e+06	3.0583e+06
6.8_559.47331975	6.8	559.473	C36 H63 O4	OAHFA(18:2_18:1)	M-H	A	OAHFA(36:3)	(18:2_18:1)	(18:2)	(18:1)					FattyAcyls,FA	Fatty Acid	OAHFA				-1.90743	0.266567	0.0345474	1.35361	2.08534e+06	231122	239935	438600	50999.2	191685	1.75445e+06	4.34951e+06	2.00015e+06	1.44188e+06	1.60899e+06	990845
6.84_816.576612875	6.84	816.576	C44 H83 O10 N1 P1	PC(17:0_18:2)	M+HCOO	A	PC(35:2)	(17:0_18:2)	(17:0)	(18:2)					Glycerophospholipids,GP	P-Choline	PC				1.46623	2.76299	0.0116833	1.06505	2.23646e+06	3.37233e+06	2.81701e+06	1.25167e+06	1.58331e+06	1.25319e+06	1.10388e+06	865437	1.10097e+06	501162	337455	620231
6.89_722.514225291667	6.89	722.513	C41 H73 O7 N1 P1	PE(16:1e_20:4)	M-H	A	PE(36:5e)	(16:1e_20:4)	(16:1e)	(20:4)					Glycerophospholipids,GP	P-Ethanol Amine	PE				0.583162	1.49813	0.175358	0.630906	3.17497e+06	3.0718e+06	2.25153e+06	1.64301e+06	2.54591e+06	2.46633e+06	1.56268e+06	3.2914e+06	2.77264e+06	784879	687763	1.01562e+06
6.99_724.527472583333	6.99	724.528	C41 H75 O7 N1 P1	PE(16:0p_20:4)	M+H	A	PE(36:4p)	(16:0p_20:4)	(16:0p)	(20:4)					Glycerophospholipids,GP	P-Ethanol Amine	PE				0.0612325	1.04336	0.683494	0.201626	3.11306e+06	2.57652e+06	1.87048e+06	1.58331e+06	2.21394e+06	2.06208e+06	1.97678e+06	3.92789e+06	3.31403e+06	1.44912e+06	764191	1.42975e+06
7.01_788.546240041667	7.01	788.545	C42 H79 O10 N1 P1	PS(18:0_18:1)	M-H	A	PS(36:1)	(18:0_18:1)	(18:0)	(18:1)					Glycerophospholipids,GP	P-Serine	PS				0.599381	1.51507	0.201122	0.584144	6.39806e+06	4.85967e+06	6.0237e+06	4.53741e+06	6.11929e+06	1.2125e+07	5.41215e+06	3.92665e+06	6.96292e+06	1.9646e+06	2.00827e+06	6.16856e+06
7.41_790.539685541667	7.41	790.539	C45 H77 O8 N1 P1	PE(18:0_22:6)	M-H	A	PE(40:6)	(18:0_22:6)	(18:0)	(22:6)					Glycerophospholipids,GP	P-Ethanol Amine	PE				0.686212	1.60905	0.760609	0.136658	686032	8.87853e+06	1.2602e+07	5.57745e+06	1.11885e+07	6.43796e+06	5.81153e+06	4.38957e+06	5.91194e+06	5.1734e+06	3.41796e+06	3.4926e+06
7.74_716.52455725	7.74	716.524	C39 H75 O8 N1 P1	PE(16:0_18:1)	M-H	A	PE(34:1)	(16:0_18:1)	(16:0)	(18:1)					Glycerophospholipids,GP	P-Ethanol Amine	PE				0.20891	1.15581	0.552073	0.220106	2.7946e+06	6.05378e+06	4.8792e+06	5.45186e+06	4.82115e+06	6.49922e+06	4.26262e+06	5.17074e+06	4.53701e+06	3.26408e+06	2.59366e+06	6.56004e+06
7.74_830.593696291667	7.74	830.592	C45 H85 O10 N1 P1	PC(18:0_18:2)	M+HCOO	A	PC(36:2)	(18:0_18:2)	(18:0)	(18:2)					Glycerophospholipids,GP	P-Choline	PC				1.59597	3.02298	0.000212315	1.20261	1.16799e+08	1.37064e+08	1.05518e+08	7.43166e+07	8.30193e+07	7.49676e+07	4.13976e+07	3.48361e+07	3.48619e+07	3.14601e+07	2.43203e+07	2.88526e+07
7.79_766.542732125	7.79	766.539	C43 H77 O8 N1 P1	PE(18:0_20:4)	M-H	A	PE(38:4)	(18:0_20:4)	(18:0)	(20:4)					Glycerophospholipids,GP	P-Ethanol Amine	PE				0.211486	1.15788	0.93993	0.00618393	1.19163e+07	5.43071e+07	6.07227e+07	2.94353e+07	5.87373e+07	4.81336e+07	4.44059e+07	3.90507e+07	4.81659e+07	3.81315e+07	2.90914e+07	2.85116e+07
1.23_699.381555333333	1.23	699.381	C32 H59 O16	DGMG(16:0)	M+HCOO	B	DGMG(16:0)	(16:0)	(16:0)						Saccharolipids,SL	Glycoglycerolipid	DGMG				-2.415	0.187505	0.0410179	1.56572	13282.4	189895	35141	561308	644844	161700	2.75752e+06	1.61311e+06	972614	425281	1.65443e+06	1.14308e+06
1.25_522.356118916667	1.25	522.355	C26 H53 O7 N1 P1	LPC(18:1)(rep)	M+H	B	LPC(18:1)	(18:1)	(18:1)				C04230	HMDB0010385	Glycerophospholipids,GP	P-Choline	LPC	Lipid metabolism	Glycerophospholipid metabolism	map00564 Glycerophospholipid metabolism; map05231 Choline metabolism in cancer	0.952155	1.93476	0.0596723	0.905965	1.99416e+07	2.05832e+07	1.77932e+07	1.94953e+07	1.9781e+07	1.35174e+07	7.757e+06	4.26543e+06	3.82179e+06	2.03825e+07	1.15479e+07	9.65454e+06
1.28_496.340323916667	1.28	496.34	C24 H51 O7 N1 P1	LPC(16:0)(rep)	M+H	B	LPC(16:0)	(16:0)	(16:0)						Glycerophospholipids,GP	P-Choline	LPC				1.14835	2.2166	0.0189229	0.958141	1.21099e+09	8.91852e+08	5.44616e+08	4.53827e+08	7.42358e+08	7.36604e+08	3.52563e+08	2.11686e+08	2.30117e+08	4.88743e+08	5.71728e+08	2.11499e+08
1.28_524.299123375	1.28	524.299	C24 H47 O9 N1 P1	LPS(18:0)	M-H	B	LPS(18:0)	(18:0)	(18:0)						Glycerophospholipids,GP	P-Serine	LPS				-0.626386	0.647797	0.149607	0.531926	2.98699e+07	2.01726e+07	1.57298e+07	2.17345e+07	2.07281e+07	3.21168e+07	3.59388e+07	1.79947e+07	4.85302e+07	4.42507e+07	4.67045e+07	2.32409e+07
1.29_506.325178625	1.29	506.325	C25 H49 O7 N1 P1	LdMePE(18:1)	M-H	B	LdMePE(18:1)	(18:1)	(18:1)						Glycerophospholipids,GP	P-Ethanol Amine	LdMePE				0.261456	1.19869	0.691244	0.230454	1.12233e+06	608569	493464	316098	497788	351876	695516	436875	464458	239664	457095	534587
1.3_480.308687166667	1.3	480.308	C23 H47 O7 N1 P1	LPE(18:1)	M+H	B	LPE(18:1)	(18:1)	(18:1)						Glycerophospholipids,GP	P-Ethanol Amine	LPE				0.275128	1.2101	0.551261	0.268372	437039	853938	1.06199e+06	1.2809e+06	1.52139e+06	1.0511e+06	796355	525975	536440	775521	705861	1.78863e+06
1.31_454.292917916667	1.31	454.293	C21 H45 O7 N1 P1	LPE(16:0)	M+H	B	LPE(16:0)	(16:0)	(16:0)						Glycerophospholipids,GP	P-Ethanol Amine	LPE				1.07097	2.10085	0.0129685	0.897923	3.42031e+07	2.83861e+07	2.71977e+07	1.86767e+07	2.22965e+07	5.21183e+07	1.70227e+07	1.88622e+07	1.56509e+07	1.03276e+07	1.37405e+07	1.14458e+07
1.34_548.3712295	1.34	548.371	C28 H55 O7 N1 P1	LPC(20:2)(rep)	M+H	B	LPC(20:2)	(20:2)	(20:2)						Glycerophospholipids,GP	P-Choline	LPC				-0.35036	0.784389	0.691244	0.302604	216349	277753	295527	333197	494121	305423	177199	36319.3	99647.7	1.31809e+06	497945	321592
1.35_511.30409	1.35	511.304	C24 H48 O9 N0 P1	LPG(18:0)	M-H	B	LPG(18:0)	(18:0)	(18:0)						Glycerophospholipids,GP	P-Glycerol	LPG				0.149415	1.10912	0.643459	0.223822	1.87467e+06	1.43919e+06	1.49022e+06	1.08026e+06	1.08436e+06	2.12724e+06	1.36602e+06	937632	1.50081e+06	1.46519e+06	2.26915e+06	662243
1.36_324.289623541667	1.36	324.29	C20 H38 O2 N1	AEA(18:2)	M+H	B	AEA(18:2)	(18:2)	(18:2)								AEA				-3.56735	0.0843569	0.000950596	1.83231	93014.7	98400.5	113315	580485	360337	173152	5.28682e+06	3.71273e+06	3.57672e+06	1.14383e+06	1.80995e+06	1.28781e+06
1.44_480.344904916667	1.44	480.345	C24 H51 O6 N1 P1	LPC(16:1e)	M+H	B	LPC(16:1e)	(16:1e)	(16:1e)						Glycerophospholipids,GP	P-Choline	LPC				-0.624507	0.648641	0.505563	0.40745	1.4155e+06	1.55401e+06	1.05543e+06	5.83849e+06	2.63848e+06	3.57802e+06	2.31546e+06	1.64309e+06	2.18691e+06	1.14429e+07	4.5432e+06	2.65858e+06
1.49_419.256822333333	1.49	419.257	C21 H40 O6 N0 P1	cPA(18:0)	M-H	B	cPA(18:0)	(18:0)	(18:0)						Glycerophospholipids,GP	P-Acid	cPA				-0.0450767	0.969238	0.732902	0.154127	419430	317637	91977.5	324267	126407	323763	336825	205456	405315	235575	253982	217221
1.49_510.355561541667	1.49	510.355	C25 H53 O7 N1 P1	LPC(17:0)(rep)	M+H	B	LPC(17:0)	(17:0)	(17:0)						Glycerophospholipids,GP	P-Choline	LPC				-0.276253	0.825733	0.666141	0.173107	9.01235e+06	5.14086e+06	6.24832e+06	3.87954e+06	5.87164e+06	6.83116e+06	1.20395e+07	4.75935e+06	7.62825e+06	8.11522e+06	8.87006e+06	3.37673e+06
1.52_440.313550833333	1.52	440.314	C21 H47 O6 N1 P1	LPE(16:0e)	M+H	B	LPE(16:0e)	(16:0e)	(16:0e)						Glycerophospholipids,GP	P-Ethanol Amine	LPE				2.86321	7.27631	0.0268232	1.28801	2.88943e+06	1.2788e+06	1.24023e+06	1.41999e+07	1.42383e+06	5.67126e+06	650282	324980	818376	536821	356346	983116
1.52_468.308549583333	1.52	468.308	C22 H47 O7 N1 P1	LPE(17:0)	M+H	B	LPE(17:0)	(17:0)	(17:0)						Glycerophospholipids,GP	P-Ethanol Amine	LPE				-0.423486	0.745621	0.50061	0.283701	1.68718e+06	1.21798e+06	1.56012e+06	941187	1.1037e+06	2.46135e+06	2.75335e+06	1.23497e+06	3.81538e+06	1.43067e+06	1.04209e+06	1.75583e+06
1.53_482.360625916667	1.53	482.361	C24 H53 O6 N1 P1	LPC(16:0e)	M+H	B	LPC(16:0e)	(16:0e)	(16:0e)						Glycerophospholipids,GP	P-Choline	LPC				0.814552	1.75875	0.29567	0.546091	5.34763e+06	6.02785e+06	3.76044e+06	2.37598e+07	6.64008e+06	9.72156e+06	1.54706e+06	2.41521e+06	3.21031e+06	9.19825e+06	9.08446e+06	5.9632e+06
1.55_465.298660833333	1.55	465.299	C23 H46 O7 N0 P1	LPEt(18:0)	M-H	B	LPEt(18:0)	(18:0)	(18:0)						Glycerophospholipids,GP	P-Ethanol	LPEt				2.54765	5.8468	0.0346312	1.26661	183914	1.25756e+06	3.02462e+06	483546	2.12192e+06	1.42207e+06	320236	114770	91613	101471	527566	297041
1.58_508.376273666667	1.58	508.376	C26 H55 O6 N1 P1	LPC(18:1e)	M+H	B	LPC(18:1e)	(18:1e)	(18:1e)						Glycerophospholipids,GP	P-Choline	LPC				1.36548	2.57662	0.144717	0.724285	1.69101e+06	1.70794e+06	1.40165e+06	1.0246e+07	2.15848e+06	4.97588e+06	1.41884e+06	741236	1.07957e+06	3.00668e+06	1.24999e+06	1.11225e+06
1.61_485.287397958333	1.61	485.287	C22 H46 O9 N0 P1	LPG(16:0)(rep)	M+H	B	LPG(16:0)	(16:0)	(16:0)						Glycerophospholipids,GP	P-Glycerol	LPG				-1.13812	0.45435	0.0979986	0.755852	430189	640484	587860	312812	474703	485716	1.57113e+06	2.03722e+06	1.19344e+06	467510	538454	644907
1.62_300.289704083333	1.62	300.29	C18 H38 O2 N1	AEA(16:0)	M+H	B	AEA(16:0)	(16:0)	(16:0)								AEA				-3.85887	0.0689232	3.3411e-05	1.87522	148964	104840	131580	138589	60005.8	185768	1.34161e+06	1.09711e+06	1.84373e+06	2.28518e+06	1.58145e+06	3.01911e+06
1.68_508.340735958333	1.68	508.341	C25 H51 O7 N1 P1	LdMePE(18:0)	M-H	B	LdMePE(18:0)	(18:0)	(18:0)						Glycerophospholipids,GP	P-Ethanol Amine	LdMePE				0.574622	1.48929	0.16961	0.57752	4.87875e+06	2.77911e+06	2.34399e+06	2.23413e+06	2.83757e+06	4.3633e+06	2.9064e+06	1.25389e+06	2.2429e+06	2.50673e+06	3.08467e+06	1.05652e+06
1.71_326.305361583333	1.71	326.305	C20 H40 O2 N1	AEA(18:1)	M+H	B	AEA(18:1)	(18:1)	(18:1)								AEA				-4.86708	0.034266	0.000117877	2.17997	40019.3	26395.8	19487.3	111757	52214.7	44444.5	1.38543e+06	1.01259e+06	1.37176e+06	1.36982e+06	1.16545e+06	2.28418e+06
1.76_524.372025791667	1.76	524.371	C26 H55 O7 N1 P1	LPC(18:0)(rep)	M+H	B	LPC(18:0)	(18:0)	(18:0)						Glycerophospholipids,GP	P-Choline	LPC				0.91437	1.88475	0.0379449	0.809156	4.35731e+08	2.58705e+08	2.49595e+08	1.67571e+08	2.71803e+08	4.04092e+08	2.11759e+08	1.08893e+08	1.63236e+08	1.67166e+08	2.15036e+08	8.23126e+07
1.77_546.354681208333	1.77	546.355	C28 H53 O7 N1 P1	LPC(20:3)(rep)(rep)	M+H	B	LPC(20:3)	(20:3)	(20:3)				C04230	HMDB0010393	Glycerophospholipids,GP	P-Choline	LPC	Lipid metabolism	Glycerophospholipid metabolism	map00564 Glycerophospholipid metabolism; map05231 Choline metabolism in cancer	0.47355	1.38852	0.250932	0.498343	2.27731e+07	1.17583e+07	9.71432e+06	1.28954e+07	1.17136e+07	1.72452e+07	1.28642e+07	5.38177e+06	1.15208e+07	1.32744e+07	1.40051e+07	4.962e+06
1.79_482.324599125	1.79	482.324	C23 H49 O7 N1 P1	LPE(18:0)	M+H	B	LPE(18:0)	(18:0)	(18:0)				C21484	HMDB0011130	Glycerophospholipids,GP	P-Ethanol Amine	LPE			map04216 Ferroptosis	0.96362	1.9502	0.0411106	0.81268	1.63572e+08	7.94547e+07	8.1933e+07	8.93006e+07	7.89225e+07	1.88936e+08	7.15426e+07	3.99595e+07	1.03172e+08	4.40498e+07	4.00978e+07	5.09476e+07
1.81_550.387182458333	1.81	550.387	C28 H57 O7 N1 P1	LPC(20:1)(rep)	M+H	B	LPC(20:1)	(20:1)	(20:1)						Glycerophospholipids,GP	P-Choline	LPC				-0.408273	0.753525	0.348278	0.334915	3.67994e+06	2.35193e+06	2.28313e+06	1.63158e+06	3.35777e+06	2.34121e+06	5.23516e+06	1.97078e+06	4.24167e+06	2.16761e+06	3.18021e+06	3.96773e+06
1.84_508.339777083333	1.84	508.34	C25 H51 O7 N1 P1	LPE(20:1)	M+H	B	LPE(20:1)	(20:1)	(20:1)						Glycerophospholipids,GP	P-Ethanol Amine	LPE				1.00403	2.00559	0.0504931	0.916296	1.12558e+06	598428	700935	621753	770306	912084	402140	228012	643571	172151	207423	704656
1.92_601.334951291667	1.92	601.335	C27 H54 O12 N0 P1	LPI(18:0)(rep)	M+H	B	LPI(18:0)	(18:0)	(18:0)						Glycerophospholipids,GP	P-Inositol	LPI				2.07998	4.22802	0.00201075	1.35232	2.54246e+06	1.50369e+06	1.64323e+06	3.3779e+06	2.62446e+06	2.39991e+06	338376	274063	678777	995957	705085	340662
2.04_565.359364565217	2.04	565.359	C28 H53 O11	MGMG(18:0)	M+HCOO	B	MGMG(18:0)	(18:0)	(18:0)						Saccharolipids,SL	Glycoglycerolipid	MGMG				-1.74596	0.298136	0.477087	0.536427	46469	30757.6	16269.3	23840.6	50280.1	22194.2	43308.1	39566.9	391242	25460.6	127956	9125.03
2.07_538.386844375	2.07	538.387	C27 H57 O7 N1 P1	LPC(19:0)(rep)	M+H	B	LPC(19:0)	(19:0)	(19:0)						Glycerophospholipids,GP	P-Choline	LPC				-0.263743	0.832924	0.25719	1.00842	313922	464571	409116	209085	268263	637781	43109.2	990049	9859.24	9583.72	1.6907e+06	21344.2
2.14_468.344979333333	2.14	468.345	C23 H51 O6 N1 P1	LPE(18:0e)	M+H	B	LPE(18:0e)	(18:0e)	(18:0e)						Glycerophospholipids,GP	P-Ethanol Amine	LPE				2.68256	6.41996	0.00171723	1.49064	6.92736e+06	5.74709e+06	7.26586e+06	1.11328e+07	8.05211e+06	2.65681e+07	1.28289e+06	744834	3.89203e+06	985874	1.98234e+06	1.34469e+06
2.16_510.391920208333	2.16	510.392	C26 H57 O6 N1 P1	LPC(18:0e)	M+H	B	LPC(18:0e)	(18:0e)	(18:0e)						Glycerophospholipids,GP	P-Choline	LPC				0.922773	1.89576	0.250468	0.558141	1.07069e+06	1.58503e+06	1.43392e+06	5.65116e+06	2.35372e+06	4.82058e+06	1.31613e+06	589154	1.20081e+06	2.86261e+06	1.51227e+06	1.44165e+06
2.55_510.35551125	2.55	510.355	C25 H53 O7 N1 P1	LPE(20:0)	M+H	B	LPE(20:0)	(20:0)	(20:0)						Glycerophospholipids,GP	P-Ethanol Amine	LPE				1.29858	2.45987	0.0190841	0.96259	1.42168e+06	560965	696044	1.23962e+06	694977	1.76133e+06	477927	275817	691421	289594	345353	511325
2.7_526.314314625	2.7	526.314	C24 H49 O9 N1 P1	LPS(18:0)(rep)	M+H	B	LPS(18:0)	(18:0)	(18:0)						Glycerophospholipids,GP	P-Serine	LPS				-0.970996	0.510154	0.940111	0.0288543	1.4496e+07	1.13429e+07	9.83142e+06	1.16814e+07	1.23438e+07	1.98036e+07	3.79954e+07	341137	3.88979e+07	3.67811e+07	2.10586e+07	2.07594e+07
2.98_496.376476583333	2.98	496.376	C25 H55 O6 N1 P1	LPE(20:0e)	M+H	B	LPE(20:0e)	(20:0e)	(20:0e)						Glycerophospholipids,GP	P-Ethanol Amine	LPE				2.30867	4.95427	0.00718858	1.28082	8.13032e+06	6.44329e+06	8.50406e+06	3.0678e+07	1.11401e+07	2.68535e+07	1.54948e+06	1.97721e+06	4.3183e+06	2.32925e+06	3.52978e+06	4.81521e+06
3.02_538.423306583333	3.02	538.423	C28 H61 O6 N1 P1	LPC(20:0e)	M+H	B	LPC(20:0e)	(20:0e)	(20:0e)						Glycerophospholipids,GP	P-Choline	LPC				2.22104	4.66229	0.0141377	1.21136	920401	1.61867e+06	1.73939e+06	5.84988e+06	3.01713e+06	5.27269e+06	531302	236233	700452	866001	721787	894677
3.25_608.39331825	3.25	608.393	C30 H59 O9 N1 P1	LPS(24:0)	M-H	B	LPS(24:0)	(24:0)	(24:0)						Glycerophospholipids,GP	P-Serine	LPS				-1.92601	0.263156	0.0131629	1.30866	1.11469e+06	246385	142833	839872	464684	344585	1.41728e+06	1.60445e+06	1.88825e+06	3.28245e+06	2.43741e+06	1.35185e+06
3.35_538.386777833333	3.35	538.387	C27 H57 O7 N1 P1	LPE(22:0)	M+H	B	LPE(22:0)	(22:0)	(22:0)						Glycerophospholipids,GP	P-Ethanol Amine	LPE				0.608048	1.5242	0.392529	0.408837	924984	257423	314728	693862	380454	1.03053e+06	351133	368496	622673	239341	339941	441617
4.77_745.502749375	4.77	745.503	C40 H74 O10 N0 P1	PG(16:0_18:2)	M-H	B	PG(34:2)	(16:0_18:2)	(16:0)	(18:2)					Glycerophospholipids,GP	P-Glycerol	PG				-2.05203	0.241145	0.0732902	1.13925	41688.4	475195	358902	252797	304440	118115	866840	2.35055e+06	1.79209e+06	216897	303044	902953
5.24_685.481595478261	5.24	685.481	C38 H70 O8 N0 P1	PMe(16:0_18:2)	M-H	B	PMe(34:2)	(16:0_18:2)	(16:0)	(18:2)					Glycerophospholipids,GP	P-Methanol	PMe				3.90958	15.028	0.732902	0.243874	820876	1466.95	1608.81	2589.63	929.42	2860.6	7844.44	20921.2	7721.09	5718.05	5659.05	7388.49
5.29_723.497227652174	5.29	723.497	C41 H72 O8 N0 P1	PEt(16:0_20:4)	M-H	B	PEt(36:4)	(16:0_20:4)	(16:0)	(20:4)					Glycerophospholipids,GP	P-Ethanol	PEt				0.85538	1.80924	0.55505	0.565962	871.792	193561	715911	5881.53	285229	77957.2	9610.02	655094	4579.6	17069.4	18860	1943.16
5.51_699.497377166667	5.51	699.497	C39 H72 O8 N0 P1	PEt(16:0_18:2)	M-H	B	PEt(34:2)	(16:0_18:2)	(16:0)	(18:2)					Glycerophospholipids,GP	P-Ethanol	PEt				2.45681	5.49002	0.666141	0.369101	3219.23	363814	1.54326e+06	50237.3	518131	73390.6	91026.9	41456.3	94038.1	94724	21272.4	122335
5.67_725.558052208333	5.67	725.559	C41 H78 O6 N2 P1	SM(d18:1_18:3)	M+H	B	SM(d36:4)	(d18:1_18:3)	(d18:1)	(18:3)					Sphingolipids,SP	Sphingolipids	SM				1.75844	3.38332	0.0132232	1.10757	7.49596e+06	3.43592e+06	4.87976e+06	1.60614e+07	4.67695e+06	9.56223e+06	2.39037e+06	1.88767e+06	2.83981e+06	1.87417e+06	1.60642e+06	3.03083e+06
5.68_747.518952708333	5.68	747.518	C40 H76 O10 N0 P1	PG(16:0_18:1)	M-H	B	PG(34:1)	(16:0_18:1)	(16:0)	(18:1)					Glycerophospholipids,GP	P-Glycerol	PG				-0.140429	0.907249	0.653947	0.347225	180566	1.35053e+06	1.79226e+06	1.19806e+06	2.13619e+06	423039	1.58388e+06	1.38153e+06	1.54227e+06	664618	627629	2.00459e+06
5.77_762.515753583333	5.77	762.516	C43 H72 O10 N1	Hex1Cer(d14:0_22:6)	M+HCOO	B	Hex1Cer(d36:6)	(d14:0_22:6)	(d14:0)	(22:6)							Hex1Cer				1.455	2.74156	0.334558	0.564385	245055	4.28107e+06	5.78264e+06	2.25612e+06	4.73217e+06	2.57722e+06	1.52466e+06	1.32522e+06	1.30347e+06	1.16589e+06	839806	1.0902e+06
5.79_762.508088375	5.79	762.508	C43 H73 O8 N1 P1	PE(16:0_22:6)	M-H	B	PE(38:6)	(16:0_22:6)	(16:0)	(22:6)					Glycerophospholipids,GP	P-Ethanol Amine	PE				1.05327	2.07522	0.55849	0.334049	227600	3.77063e+06	5.02264e+06	2.02381e+06	4.14002e+06	2.26227e+06	1.7104e+06	1.5231e+06	1.52483e+06	1.28331e+06	968756	1.39689e+06
5.88_662.476699708333	5.88	662.477	C35 H69 O8 N1 P1	PE(15:0_15:0)	M-H	B	PE(30:0)	(15:0_15:0)	(15:0)	(15:0)					Glycerophospholipids,GP	P-Ethanol Amine	PE				1.4911	2.81102	0.47824	0.63045	399995	1.94444e+06	780599	58195.3	429317	28892.8	389228	84189.2	62620.3	392687	361290	5397.25
6.02_742.539529083333	6.02	742.539	C41 H77 O8 N1 P1	dMePE(16:0_18:2)	M-H	B	dMePE(34:2)	(16:0_18:2)	(16:0)	(18:2)					Glycerophospholipids,GP	P-Ethanol Amine	dMePE				2.63917	6.22975	0.108626	1.11411	2.05863e+06	38736.8	1.53918e+06	1.40956e+06	1.09147e+06	910566	320603	173573	260237	162113	183600	31244
6.1_823.557831666667	6.1	823.558	C46 H79 O12	MGDG(18:2_18:2)	M+HCOO	B	MGDG(36:4)	(18:2_18:2)	(18:2)	(18:2)					Saccharolipids,SL	Glycoglycerolipid	MGDG				-3.24937	0.105158	0.0346312	1.85256	14566.7	56393.7	8023.23	680571	119068	2566.31	1.74269e+06	3.06029e+06	2.69659e+06	109629	342786	427687
6.21_740.52284475	6.21	740.522	C41 H75 O8 N1 P1	PE(16:0_20:4)(rep)	M+H	B	PE(36:4)	(16:0_20:4)	(16:0)	(20:4)					Glycerophospholipids,GP	P-Ethanol Amine	PE				0.94044	1.91911	0.207291	0.569769	1.31636e+06	7.58809e+06	7.33281e+06	3.36357e+06	6.16835e+06	5.271e+06	2.83152e+06	3.34383e+06	2.42444e+06	3.15617e+06	2.21429e+06	2.20396e+06
6.29_562.519758958333	6.29	562.519	C36 H68 O3 N1	Cer(d18:1_18:2)	M+H	B	Cer(d36:3)	(d18:1_18:2)	(d18:1)	(18:2)					Sphingolipids,SP	Glycosphingolipids	Cer				-0.429901	0.742313	0.448805	0.338807	1.75596e+06	2.08028e+06	1.08916e+06	1.86606e+06	1.17557e+06	2.25799e+06	2.85693e+06	2.08086e+06	4.23066e+06	2.05783e+06	1.2913e+06	1.25695e+06
6.41_782.498224125	6.41	782.498	C42 H73 O10 N1 P1	PS(18:2_18:2)	M-H	B	PS(36:4)	(18:2_18:2)	(18:2)	(18:2)					Glycerophospholipids,GP	P-Serine	PS				0.338426	1.26438	0.717411	0.163645	218190	1.53051e+06	1.48768e+06	697877	1.04064e+06	833993	709540	1.66523e+06	839005	413698	402932	563866
6.42_746.513802375	6.42	746.513	C43 H73 O7 N1 P1	PE(16:1e_22:6)	M-H	B	PE(38:7e)	(16:1e_22:6)	(16:1e)	(22:6)					Glycerophospholipids,GP	P-Ethanol Amine	PE				0.519312	1.43327	0.326857	0.44641	577054	2.15363e+06	1.78623e+06	1.30941e+06	2.00386e+06	1.38868e+06	1.30772e+06	2.06826e+06	1.46732e+06	525941	414460	648347
6.43_556.529990916667	6.43	556.53	C34 H70 O4 N1	Cer(t18:0_16:0)	M+H	B	Cer(t34:0)	(t18:0_16:0)	(t18:0)	(16:0)					Sphingolipids,SP	Glycosphingolipids	Cer				-0.239394	0.847101	0.390476	0.353312	3.63642e+06	2.13072e+06	1.54323e+06	4.64751e+06	1.72542e+06	3.86949e+06	3.19501e+06	2.9786e+06	4.12829e+06	3.94273e+06	3.56497e+06	2.91142e+06
6.51_748.5271195	6.51	748.528	C43 H75 O7 N1 P1	PE(16:0p_22:6)	M+H	B	PE(38:6p)	(16:0p_22:6)	(16:0p)	(22:6)					Glycerophospholipids,GP	P-Ethanol Amine	PE				0.180789	1.1335	0.679699	0.158666	552413	1.79475e+06	1.57695e+06	1.27694e+06	1.75171e+06	1.17879e+06	1.30618e+06	2.32416e+06	1.41916e+06	761766	621557	740998
6.55_536.503792833333	6.55	536.504	C34 H66 O3 N1	Cer(d18:1_16:1)	M+H	B	Cer(d34:2)	(d18:1_16:1)	(d18:1)	(16:1)					Sphingolipids,SP	Glycosphingolipids	Cer				-1.9774	0.253948	0.00929052	1.2168	610234	213020	163702	530779	146856	246478	1.21862e+06	599662	834310	2.96033e+06	1.05384e+06	858681
6.6_554.514306666667	6.6	554.514	C34 H68 O4 N1	Cer(d18:1_16:0	M+H	B	Cer(d34:1	(d18:1_16:0+O)	(d18:1)	(16:0+O)					Sphingolipids,SP	Glycosphingolipids	Cer				-2.00701	0.248788	0.00917356	1.22729	463145	156862	125626	407949	110071	199237	832547	463578	711370	2.37697e+06	827705	667884
6.67_582.545615708333	6.67	582.546	C36 H72 O4 N1	Cer(d18:1_18:0	M+H	B	Cer(d36:1	(d18:1_18:0+O)	(d18:1)	(18:0+O)					Sphingolipids,SP	Glycosphingolipids	Cer				-1.89877	0.268171	0.0142107	1.28282	90919.3	455083	216145	82801.8	286661	480969	1.13339e+06	1.17119e+06	1.19328e+06	1.24287e+06	851197	421310
6.85_564.535049	6.85	564.535	C36 H70 O3 N1	Cer(m18:1_18:1	M+H	B	Cer(m36:2	(m18:1_18:1+O)	(m18:1)	(18:1+O)					Sphingolipids,SP	Glycosphingolipids	Cer				-0.969996	0.510508	0.298542	0.593064	112456	230311	90496.2	154895	96158.2	388803	379476	386697	879056	217070	116336	123426
7.02_727.528720791667	7.02	727.528	C41 H76 O8 N0 P1	PEt(18:0_18:2)	M-H	B	PEt(36:2)	(18:0_18:2)	(18:0)	(18:2)					Glycerophospholipids,GP	P-Ethanol	PEt				4.01281	16.1427	0.617556	0.552429	261.926	363682	1.25455e+06	1452.85	396166	83048.8	44019.5	17737.5	38637.7	2562.71	23059.4	4021.21
7.38_538.520344125	7.38	538.519	C34 H68 O3 N1	Cer(d18:1_16:0)	M+H	B	Cer(d34:1)	(d18:1_16:0)	(d18:1)	(16:0)					Sphingolipids,SP	Glycosphingolipids	Cer				-0.0420531	0.971272	0.99393	0.0139394	9.5804e+06	8.80931e+06	1.04816e+07	2.61928e+07	4.13903e+06	1.83667e+07	2.09837e+07	1.65473e+07	9.8754e+06	6.29384e+06	3.4222e+06	2.27418e+07
7.59_690.508060375	7.59	690.508	C37 H73 O8 N1 P1	PE(16:0_16:0)	M-H	B	PE(32:0)	(16:0_16:0)	(16:0)	(16:0)					Glycerophospholipids,GP	P-Ethanol Amine	PE				-0.287159	0.819514	0.948574	0.00829252	399378	876869	506298	1.33823e+06	528857	705990	786589	1.43929e+06	617635	240256	2.02939e+06	201730
7.63_658.540466	7.63	658.541	C41 H72 O5 N1	DG(18:2_20:4)	M+NH4	B	DG(38:6)	(18:2_20:4)	(18:2)	(20:4)					Glycerolipids,GL	Neutral glycerolipid	DG				1.36868	2.58234	0.142328	1.03394	3.05678e+06	4.98192e+06	2.16381e+06	4.02992e+06	7.5403e+06	9.33701e+06	1.62506e+06	3.62653e+06	370571	2.11409e+06	4.23909e+06	71753.3
7.8_768.554142666667	7.8	768.554	C43 H79 O8 N1 P1	PE(18:0_20:4)(rep)	M+H	B	PE(38:4)	(18:0_20:4)	(18:0)	(20:4)					Glycerophospholipids,GP	P-Ethanol Amine	PE				-0.632281	0.645155	0.112034	0.684931	9.20679e+06	3.00841e+07	3.23137e+07	2.02915e+07	3.52648e+07	2.59103e+07	4.00894e+07	4.13171e+07	4.28555e+07	4.78514e+07	3.76546e+07	2.74943e+07
7.8_904.591033916667	7.8	904.591	C47 H87 O13 N1 P1	PI(18:0_20:4)(rep)	M+NH4	B	PI(38:4)	(18:0_20:4)	(18:0)	(20:4)					Glycerophospholipids,GP	P-Inositol	PI				0.297802	1.22927	0.390476	0.315992	1.67182e+06	2.25091e+06	1.95745e+06	1.64184e+06	1.78795e+06	917530	1.40518e+06	1.05509e+06	2.20424e+06	1.27723e+06	864195	1.51404e+06
7.84_540.535452708333	7.84	540.535	C34 H70 O3 N1	Cer(d18:0_16:0)	M+H	B	Cer(d34:0)	(d18:0_16:0)	(d18:0)	(16:0)					Sphingolipids,SP	Glycosphingolipids	Cer				-0.531129	0.692013	0.242122	0.672788	8.59389e+06	1.01462e+06	884289	7.14445e+06	1.34098e+06	3.39344e+06	7.87007e+06	3.34435e+06	6.56634e+06	4.5171e+06	4.66669e+06	5.36384e+06
7.87_774.551994416667	7.87	774.553	C45 H76 O9 N1	Hex1Cer(t17:0_22:6)	M-H	B	Hex1Cer(t39:6)	(t17:0_22:6)	(t17:0)	(22:6)							Hex1Cer				0.723144	1.65078	0.202712	0.502916	1.3113e+06	5.12087e+06	5.09267e+06	3.41376e+06	4.98644e+06	4.54161e+06	2.55509e+06	3.36186e+06	2.33733e+06	2.4272e+06	2.33738e+06	1.80244e+06
7.9_584.561356083333	7.9	584.561	C36 H74 O4 N1	Cer(t18:0_18:0)	M+H	B	Cer(t36:0)	(t18:0_18:0)	(t18:0)	(18:0)					Sphingolipids,SP	Glycosphingolipids	Cer				-1.8473	0.277912	0.000347179	1.28166	466009	443421	289717	458467	389820	695342	1.48406e+06	1.48818e+06	2.41064e+06	1.83098e+06	1.73188e+06	923465
7.97_792.562961541667	7.97	792.563	C45 H78 O10 N1	Hex1Cer(d16:0_22:5)	M+HCOO	B	Hex1Cer(d38:5)	(d16:0_22:5)	(d16:0)	(22:5)							Hex1Cer				-0.452435	0.730808	0.334529	0.616391	112256	556573	924194	926470	1.46392e+06	446638	1.3111e+06	846248	1.45136e+06	843641	882766	726741
7.99_730.539465166667	7.99	730.539	C40 H77 O8 N1 P1	PE(17:0_18:1)	M-H	B	PE(35:1)	(17:0_18:1)	(17:0)	(18:1)					Glycerophospholipids,GP	P-Ethanol Amine	PE				-0.0497762	0.966086	0.906262	0.0742614	232922	453478	589825	491448	659585	610386	650216	356115	656272	339835	416134	725706
8_750.550966041667	8	750.553	C43 H76 O9 N1	Hex1Cer(t17:0_20:4)	M-H	B	Hex1Cer(t37:4)	(t17:0_20:4)	(t17:0)	(20:4)							Hex1Cer				0.688841	1.61199	0.00850105	0.731636	7.8045e+06	9.51639e+06	7.59852e+06	5.30219e+06	7.80503e+06	7.86044e+06	4.56504e+06	6.77148e+06	4.80397e+06	4.42546e+06	4.15171e+06	3.74848e+06
8.03_702.543189333333	8.03	702.543	C39 H77 O7 N1 P1	PE(16:0p_18:1)	M+H	B	PE(34:1p)	(16:0p_18:1)	(16:0p)	(18:1)					Glycerophospholipids,GP	P-Ethanol Amine	PE				-0.897448	0.536836	0.0463258	0.785924	1.19462e+06	506672	387062	1.03731e+06	509057	726439	1.55576e+06	1.88415e+06	1.4013e+06	1.45912e+06	712399	1.11111e+06
8.08_660.556180166667	8.08	660.556	C41 H74 O5 N1	DG(18:1_20:4)	M+NH4	B	DG(38:5)	(18:1_20:4)	(18:1)	(20:4)					Glycerolipids,GL	Neutral glycerolipid	DG				0.579253	1.49408	0.314322	0.547611	738657	969637	483984	904448	1.52806e+06	1.62145e+06	371787	946643	137583	662732	1.24367e+06	818252
8.08_726.545312333333	8.08	726.544	C41 H77 O7 N1 P1	PE(18:1e_18:2)	M-H	B	PE(36:3e)	(18:1e_18:2)	(18:1e)	(18:2)					Glycerophospholipids,GP	P-Ethanol Amine	PE				0.538542	1.4525	0.0177831	0.667275	2.12288e+06	2.02119e+06	1.9245e+06	1.77156e+06	1.88317e+06	2.0918e+06	1.5019e+06	1.09938e+06	1.83705e+06	1.36912e+06	1.03968e+06	1.28717e+06
8.15_566.551003916667	8.15	566.551	C36 H72 O3 N1	Cer(d18:1_18:0)	M+H	B	Cer(d36:1)	(d18:1_18:0)	(d18:1)	(18:0)					Sphingolipids,SP	Glycosphingolipids	Cer				-1.67715	0.312699	0.00107494	1.22974	1.73778e+06	764238	705660	1.25061e+06	816180	1.27623e+06	3.14986e+06	3.76549e+06	4.866e+06	3.43994e+06	2.87932e+06	2.84827e+06
8.15_610.5403685	8.15	610.541	C37 H72 O5 N1	DG(16:0_18:2)	M+NH4	B	DG(34:2)	(16:0_18:2)	(16:0)	(18:2)					Glycerolipids,GL	Neutral glycerolipid	DG				-1.92873	0.262661	0.0247455	1.1932	1.31965e+06	6.35874e+06	3.74689e+06	1.93641e+06	8.32417e+06	5.57164e+06	1.88744e+07	4.22041e+07	1.57538e+07	8.78204e+06	1.16788e+07	6.48132e+06
8.18_636.55613	8.18	636.556	C39 H74 O5 N1	DG(18:1_18:2)	M+NH4	B	DG(36:3)	(18:1_18:2)	(18:1)	(18:2)					Glycerolipids,GL	Neutral glycerolipid	DG				-3.33982	0.0987677	0.00496193	1.60309	2.83764e+06	2.41071e+06	1.38616e+06	3.19506e+06	4.04637e+06	3.13098e+06	3.13307e+07	7.97217e+07	2.77319e+07	9.21782e+06	1.4565e+07	9.62397e+06
8.26_754.576062416667	8.26	754.576	C43 H81 O7 N1 P1	PE(18:0e_20:3)	M-H	B	PE(38:3e)	(18:0e_20:3)	(18:0e)	(20:3)					Glycerophospholipids,GP	P-Ethanol Amine	PE				1.06151	2.08712	0.0935539	0.782681	409753	617287	1.02737e+06	350912	747975	1.60505e+06	236319	258570	271504	436129	297688	779657
8.3_568.5663665	8.3	568.566	C36 H74 O3 N1	Cer(d18:0_18:0)	M+H	B	Cer(d36:0)	(d18:0_18:0)	(d18:0)	(18:0)					Sphingolipids,SP	Glycosphingolipids	Cer				-3.5881	0.083152	0.00081745	1.71579	411641	113233	99228.1	281239	115598	246764	1.08063e+06	889487	1.93162e+06	3.5875e+06	2.20808e+06	5.54828e+06
8.33_612.592516	8.33	612.593	C38 H78 O4 N1	Cer(d20:0_18:0	M+H	B	Cer(d38:0	(d20:0_18:0+O)	(d20:0)	(18:0+O)					Sphingolipids,SP	Glycosphingolipids	Cer				-1.08075	0.472782	0.0326431	0.948691	746614	290084	257964	937811	367970	682270	1.01605e+06	917079	1.13276e+06	1.44436e+06	1.3081e+06	1.12506e+06
8.34_686.571744708333	8.34	686.572	C43 H76 O5 N1	DG(18:0_22:6)	M+NH4	B	DG(40:6)	(18:0_22:6)	(18:0)	(22:6)					Glycerolipids,GL	Neutral glycerolipid	DG				-0.0405355	0.972294	0.867915	0.114528	108541	883546	716421	216878	1.89196e+06	958470	112624	918707	70899.4	1.06745e+06	2.16186e+06	580364
8.35_612.592526208333	8.35	612.593	C38 H78 O4 N1	Cer(t18:0_20:0)	M+H	B	Cer(t38:0)	(t18:0_20:0)	(t18:0)	(20:0)					Sphingolipids,SP	Glycosphingolipids	Cer				-1.08437	0.471598	0.0326208	0.951794	734887	281081	257948	943425	378973	671744	999405	917084	1.10032e+06	1.31777e+06	1.3349e+06	1.26028e+06
8.4_778.583004791667	8.4	778.584	C45 H80 O9 N1	Hex1Cer(m18:0_20:4)	M+HCOO	B	Hex1Cer(m38:4)	(m18:0_20:4)	(m18:0)	(20:4)							Hex1Cer				0.732996	1.66209	0.0388215	0.737841	3.25405e+06	4.57844e+06	4.01253e+06	2.91353e+06	4.47422e+06	4.58491e+06	1.738e+06	2.81726e+06	1.31897e+06	3.56084e+06	2.87325e+06	2.02166e+06
8.41_806.603501541667	8.41	806.606	C47 H85 O7 N1 P1	PE(20:0p_22:5)	M+H	B	PE(42:5p)	(20:0p_22:5)	(20:0p)	(22:5)					Glycerophospholipids,GP	P-Ethanol Amine	PE				-0.661556	0.632196	0.11852	0.670306	689230	1.95828e+06	2.53296e+06	1.52608e+06	2.5225e+06	2.54836e+06	2.17177e+06	3.21043e+06	2.31267e+06	4.18261e+06	3.6056e+06	3.14628e+06
8.46_730.574677291667	8.46	730.575	C41 H81 O7 N1 P1	PE(18:0p_18:1)	M+H	B	PE(36:1p)	(18:0p_18:1)	(18:0p)	(18:1)					Glycerophospholipids,GP	P-Ethanol Amine	PE				-0.496987	0.708585	0.0348027	0.617869	1.009e+06	763981	614014	1.10876e+06	814765	1.10222e+06	1.25613e+06	1.3062e+06	1.12833e+06	1.34365e+06	1.32176e+06	1.28274e+06
8.47_662.571907625	8.47	662.572	C41 H76 O5 N1	DG(18:0_20:4)	M+NH4	B	DG(38:4)	(18:0_20:4)	(18:0)	(20:4)					Glycerolipids,GL	Neutral glycerolipid	DG				-0.367309	0.775227	0.784003	0.23603	518574	3.20547e+06	2.94794e+06	867918	9.35005e+06	2.70237e+06	961921	4.25457e+06	951042	5.45119e+06	1.18795e+07	1.77484e+06
8.48_612.556075708333	8.48	612.556	C37 H74 O5 N1	DG(16:0_18:1)	M+NH4	B	DG(34:1)	(16:0_18:1)	(16:0)	(18:1)					Glycerolipids,GL	Neutral glycerolipid	DG				-1.79069	0.289033	0.00929189	1.17511	379490	1.0636e+06	717892	391213	1.06235e+06	1.1055e+06	2.44691e+06	6.22594e+06	2.20611e+06	1.80297e+06	2.25423e+06	1.39431e+06
8.55_746.570744916667	8.55	746.571	C41 H81 O8 N1 P1	PE(18:0_18:0)	M-H	B	PE(36:0)	(18:0_18:0)	(18:0)	(18:0)					Glycerophospholipids,GP	P-Ethanol Amine	PE				-0.0983452	0.934104	0.451463	0.494645	406651	206549	166156	2.46001e+06	261716	587988	1.27144e+06	525966	1.0654e+06	565350	428002	521369
8.56_638.571801958333	8.56	638.572	C39 H76 O5 N1	DG(18:0_18:2)	M+NH4	B	DG(36:2)	(18:0_18:2)	(18:0)	(18:2)					Glycerolipids,GL	Neutral glycerolipid	DG				-1.12327	0.459051	0.124162	0.841484	939736	4.20482e+06	3.85434e+06	1.259e+06	6.71519e+06	4.51422e+06	4.52586e+06	1.61589e+07	4.50575e+06	8.27691e+06	9.82327e+06	3.51742e+06
8.57_594.5822415	8.57	594.582	C38 H76 O3 N1	Cer(d18:1_20:0)	M+H	B	Cer(d38:1)	(d18:1_20:0)	(d18:1)	(20:0)					Sphingolipids,SP	Glycosphingolipids	Cer				-0.884883	0.541531	0.0721371	0.854695	1.89236e+06	453022	603114	2.05943e+06	858965	1.2856e+06	2.0078e+06	2.2714e+06	2.39269e+06	2.08409e+06	2.23031e+06	2.22162e+06
8.61_646.613271208333	8.61	646.613	C42 H80 O3 N1	Cer(d18:1_24:2)	M+H	B	Cer(d42:3)	(d18:1_24:2)	(d18:1)	(24:2)					Sphingolipids,SP	Glycosphingolipids	Cer				-0.936393	0.522538	0.10491	0.829675	766968	115696	133826	507526	144384	277609	606622	924849	926422	470976	328585	466699
8.65_664.58740125	8.65	664.587	C41 H78 O5 N1	DG(18:0_20:3)	M+NH4	B	DG(38:3)	(18:0_20:3)	(18:0)	(20:3)					Glycerolipids,GL	Neutral glycerolipid	DG				-0.457183	0.728407	0.784003	0.224703	118138	669531	686726	235068	1.61766e+06	753488	227657	924896	175853	1.38186e+06	2.39852e+06	493316
8.67_820.643846041667	8.67	820.644	C45 H91 O9 N1 P1	PC(20:0e_16:0)	M+HCOO	B	PC(36:0e)	(20:0e_16:0)	(20:0e)	(16:0)					Glycerophospholipids,GP	P-Choline	PC				-0.233462	0.850591	0.422071	0.334513	421524	291606	390206	801083	533421	854816	708302	572891	485781	794294	778921	530831
8.71_596.597657291667	8.71	596.598	C38 H78 O3 N1	Cer(d20:0_18:0)	M+H	B	Cer(d38:0)	(d20:0_18:0)	(d20:0)	(18:0)					Sphingolipids,SP	Glycosphingolipids	Cer				-3.71485	0.0761586	0.00139692	1.75595	433689	69916.1	96678.4	414767	121275	238395	1.3607e+06	879050	1.93354e+06	4.46662e+06	2.92948e+06	6.48137e+06
8.74_808.621376333333	8.74	808.621	C47 H87 O7 N1 P1	PE(20:0p_22:4)	M+H	B	PE(42:4p)	(20:0p_22:4)	(20:0p)	(22:4)					Glycerophospholipids,GP	P-Ethanol Amine	PE				-0.489559	0.712243	0.264242	0.427394	689150	785982	875543	691603	1.06592e+06	977629	768548	1.34437e+06	672757	1.71264e+06	1.69938e+06	942902
8.75_640.623783125	8.75	640.624	C40 H82 O4 N1	Cer(t18:0_22:0)	M+H	B	Cer(t40:0)	(t18:0_22:0)	(t18:0)	(22:0)					Sphingolipids,SP	Glycosphingolipids	Cer				-1.15011	0.450591	0.0488056	0.999605	3.12372e+06	947808	792561	4.7041e+06	1.47202e+06	2.71639e+06	5.22968e+06	4.16991e+06	5.13302e+06	4.63906e+06	6.59106e+06	4.76736e+06
8.87_640.587485166667	8.87	640.587	C39 H78 O5 N1	DG(18:0_18:1)	M+NH4	B	DG(36:1)	(18:0_18:1)	(18:0)	(18:1)					Glycerolipids,GL	Neutral glycerolipid	DG				-1.17676	0.442344	0.0412088	0.881448	303466	588772	534633	301876	823949	777060	779175	2.33463e+06	704750	1.3458e+06	1.58897e+06	774199
8.94_648.629016041667	8.94	648.629	C42 H82 O3 N1	Cer(d18:1_24:1)	M+H	B	Cer(d42:2)	(d18:1_24:1)	(d18:1)	(24:1)					Sphingolipids,SP	Glycosphingolipids	Cer				-1.25266	0.419675	0.0416144	1.05064	2.59913e+06	480000	577542	2.68187e+06	810636	1.20511e+06	3.51442e+06	3.6566e+06	4.46067e+06	2.73488e+06	3.12544e+06	2.41457e+06
8.95_654.639514333333	8.95	654.639	C41 H84 O4 N1	Cer(t18:0_23:0)	M+H	B	Cer(t41:0)	(t18:0_23:0)	(t18:0)	(23:0)					Sphingolipids,SP	Glycosphingolipids	Cer				-2.62776	0.161795	0.00139692	1.59679	368767	188548	171741	702507	336480	425698	1.84989e+06	2.00843e+06	2.52611e+06	2.23913e+06	2.8422e+06	2.09304e+06
8.95_684.649757291667	8.95	684.65	C42 H86 O5 N1	Cer(t18:0_24:0	M+H	B	Cer(t42:0	(t18:0_24:0+O)	(t18:0)	(24:0+O)					Sphingolipids,SP	Glycosphingolipids	Cer				-4.28611	0.0512568	3.3411e-05	2.0293	514495	247936	205724	705158	315126	360401	7.13774e+06	6.64536e+06	9.04999e+06	7.45007e+06	1.10007e+07	4.54105e+06
8.96_622.613135791667	8.96	622.613	C40 H80 O3 N1	Cer(d18:1_22:0)	M+H	B	Cer(d40:1)	(d18:1_22:0)	(d18:1)	(22:0)					Sphingolipids,SP	Glycosphingolipids	Cer				-0.796967	0.575558	0.105284	0.815837	4.28938e+06	888172	1.07238e+06	5.3019e+06	1.49451e+06	2.52723e+06	4.93964e+06	3.97718e+06	4.34317e+06	4.4603e+06	4.70537e+06	4.63256e+06
9.1_624.628921541667	9.1	624.629	C40 H82 O3 N1	Cer(d18:0_22:0)	M+H	B	Cer(d40:0)	(d18:0_22:0)	(d18:0)	(22:0)					Sphingolipids,SP	Glycosphingolipids	Cer				-1.63482	0.32201	0.0324875	1.19374	973476	125536	165956	959121	199861	447942	1.37094e+06	785312	1.30059e+06	1.83305e+06	1.57829e+06	2.05044e+06
9.13_668.655224125	9.13	668.655	C42 H86 O4 N1	Cer(t18:0_24:0)	M+H	B	Cer(t42:0)	(t18:0_24:0)	(t18:0)	(24:0)					Sphingolipids,SP	Glycosphingolipids	Cer				-2.32476	0.199607	0.00589405	1.50022	1.45769e+06	518536	440657	2.56148e+06	677265	1.34092e+06	5.97422e+06	4.81503e+06	6.66967e+06	5.52485e+06	6.69011e+06	5.37777e+06
9.33_650.644687583333	9.33	650.645	C42 H84 O3 N1	Cer(d18:1_24:0)	M+H	B	Cer(d42:1)	(d18:1_24:0)	(d18:1)	(24:0)					Sphingolipids,SP	Glycosphingolipids	Cer				-2.13191	0.228156	0.0140413	1.44217	2.00595e+06	357177	402013	2.75608e+06	538486	952244	4.82299e+06	4.10634e+06	6.36361e+06	4.90298e+06	4.86847e+06	5.66881e+06
0.9_318.300061291667	0.9	318.3	C18 H40 O3 N1	SPH(t18:0)	M+H	C	SPH(t18:0)	(t18:0)	(t18:0)								SPH				-0.940555	0.521032	0.130183	0.682904	2.22142e+07	5.61212e+07	3.96826e+07	4.27196e+07	5.7437e+07	5.75968e+07	9.87207e+07	6.77198e+07	4.36261e+07	1.57895e+08	1.2166e+08	3.96567e+07
0.9_565.39762975	0.9	565.398	C28 H58 O7 N2 P1	MePC(19:2e)	M+NH4	C	MePC(19:2e)	(19:2e)	(19:2e)								MePC				-0.188505	0.877515	0.863511	0.0662089	126476	145156	107158	204267	211596	157733	58793	117199	121759	499864	168236	119470
0.93_300.289562083333	0.93	300.29	C18 H38 O2 N1	SPH(d18:1)	M+H	C	SPH(d18:1)	(d18:1)	(d18:1)								SPH				-1.13392	0.455676	0.00373004	0.968281	7.92833e+06	7.64761e+06	4.91595e+06	1.17022e+07	6.25545e+06	8.0995e+06	2.52213e+07	1.37578e+07	1.53678e+07	1.89326e+07	1.67103e+07	1.2164e+07
0.93_452.2782765	0.93	452.278	C21 H43 O7 N1 P1	SPHP(d20:1)	M+HCOO	C	SPHP(d20:1)	(d20:1)	(d20:1)								SPHP				-4.51306	0.0437959	0.000212315	2.10855	92835.1	109656	46556.4	446921	163429	88549.4	5.09921e+06	4.41408e+06	3.49233e+06	1.34297e+06	3.00954e+06	4.28654e+06
0.97_478.293904	0.97	478.294	C23 H45 O7 N1 P1	SPHP(d22:2)	M+HCOO	C	SPHP(d22:2)	(d22:2)	(d22:2)								SPHP				-3.10164	0.116496	0.00165985	1.72429	441317	423510	196608	1.11619e+06	516581	136175	5.92339e+06	4.60935e+06	3.49245e+06	1.95607e+06	3.48497e+06	4.8297e+06
0.99_302.3053045	0.99	302.305	C18 H40 O2 N1	SPH(d18:0)	M+H	C	SPH(d18:0)	(d18:0)	(d18:0)								SPH				-1.34016	0.394977	0.009939	1.06486	3.90408e+06	2.55688e+06	1.96842e+06	5.73701e+06	2.45912e+06	6.172e+06	1.4039e+07	7.77436e+06	9.01319e+06	1.10277e+07	8.45571e+06	7.40867e+06
1.01_342.336616458333	1.01	342.337	H44 C21 O2 N1	WE(21:1)	M+NH4	C	WE(21:1)	(21:1)	(21:1)								WE				1.95723	3.88316	0.0345474	1.09612	2.11606e+06	2.92844e+06	1.32819e+06	4.90052e+06	1.58276e+06	8.81541e+06	1.09113e+06	864566	931211	763217	889100	1.04164e+06
1.16_346.331363958333	1.16	346.332	C20 H44 O3 N1	SPH(t20:0)	M+H	C	SPH(t20:0)	(t20:0)	(t20:0)								SPH				-1.22147	0.428844	0.049058	0.867692	2.21619e+06	3.96778e+06	2.19582e+06	4.99134e+06	4.14296e+06	3.22425e+06	5.62604e+06	5.52102e+06	4.25938e+06	1.63167e+07	1.17442e+07	4.89141e+06
1.2_328.320980166667	1.2	328.321	C20 H42 O2 N1	SPH(d20:1)	M+H	C	SPH(d20:1)	(d20:1)	(d20:1)								SPH				-2.07448	0.23742	0.00746005	1.38095	508767	231672	121804	896272	262493	195718	1.39856e+06	1.34549e+06	923800	2.44175e+06	1.99966e+06	1.22746e+06
1.31_330.336645166667	1.31	330.337	C20 H44 O2 N1	SPH(d20:0)	M+H	C	SPH(d20:0)	(d20:0)	(d20:0)								SPH				-2.88067	0.135779	0.00496193	1.58155	261301	86716.4	36765.1	395362	107163	63692.7	628108	562860	604972	2.71031e+06	1.2373e+06	1.26047e+06
1.33_370.367877166667	1.33	370.368	H48 C23 O2 N1	WE(23:1)	M+NH4	C	WE(23:1)	(23:1)	(23:1)								WE				2.08992	4.25725	0.0374966	1.10841	784656	945681	482029	2.27476e+06	597061	3.68787e+06	431663	310180	217541	313197	320680	467238
1.73_629.4574165	1.73	629.458	C42 H61 O4	OAHFA(42:10)	M-H	C	OAHFA(42:10)	(42:10)	(42:10)						FattyAcyls,FA	Fatty Acid	OAHFA				1.54262	2.91323	0.0575682	1.08714	305544	224256	232524	665161	275496	501953	194267	22388.7	206145	160175	143275	30617.1
3.93_714.508457	3.93	714.508	C39 H73 O8 N1 P1	PE(34:2)	M-H	C	PE(34:2)	(34:2)	(34:2)						Glycerophospholipids,GP	P-Ethanol Amine	PE				-4.68825	0.0387879	0.00206863	2.22952	48386.7	81731	25687.7	685045	373383	58941.3	6.96455e+06	9.6222e+06	7.38425e+06	1.95148e+06	4.40167e+06	2.49984e+06
4.32_1099.7099425	4.32	1099.71	C54 H103 O20 N2	CerG2GNAc1(t34:0	M+H	C	CerG2GNAc1(t34:0	(t34:0+O)	(t34:0+O)						Saccharolipids,SL	Neutral Glycosphingolipids	CerG2GNAc1				-0.467358	0.723288	0.314322	0.489822	161637	627418	938348	184105	347219	521879	827021	318096	556646	954261	566630	621743
4.44_780.553706833333	4.44	780.554	C44 H79 O8 N1 P1	PC(36:5)	M+H	C	PC(36:5)	(18:3_18:2)	(18:3)	(18:2)					Glycerophospholipids,GP	P-Choline	PC				-0.943134	0.520102	0.640651	0.38262	762547	2.37489e+06	941489	1.15581e+06	511930	242519	1.95944e+06	4.01095e+06	3.97662e+06	281280	331530	955605
4.47_780.551625916667	4.47	780.551	C42 H80 O8 N1 P1 Na1	MePC(33:2)	M+Na	C	MePC(33:2)	(33:2)	(33:2)								MePC				-0.950419	0.517482	0.617556	0.396994	765390	2.34136e+06	945519	1.1526e+06	477777	238868	1.90878e+06	4.00083e+06	3.96196e+06	284384	346130	940846
4.88_730.538153375	4.88	730.538	C40 H77 O8 N1 P1	PC(32:2)	M+H	C	PC(32:2)	(32:2)	(32:2)						Glycerophospholipids,GP	P-Choline	PC				2.54568	5.83882	0.00244064	1.44388	3.24369e+06	4.3985e+06	2.45615e+06	1.50745e+06	1.15431e+06	974472	384245	508170	461214	244744	216008	537905
5.01_756.551809	5.01	756.551	C40 H80 O8 N1 P1 Na1	MePC(31:0)	M+Na	C	MePC(31:0)	(31:0)	(31:0)								MePC				2.72682	6.61995	0.0834505	1.50413	2.05332e+07	4.05517e+07	1.77123e+07	1.24473e+07	6.98822e+06	6.07851e+06	3.96401e+06	22036.1	3.73462e+06	2.55912e+06	1.81e+06	3.6673e+06
5.03_756.553532958333	5.03	756.554	C42 H79 O8 N1 P1	PC(34:3)	M+H	C	PC(34:3)	(16:0_18:3)	(16:0)	(18:3)					Glycerophospholipids,GP	P-Choline	PC				2.93598	7.65276	0.0121149	1.53511	2.05615e+07	4.04553e+07	1.7702e+07	1.24198e+07	7.05025e+06	6.39906e+06	4.06158e+06	3.75525e+06	1.18834e+06	2.57718e+06	1.85798e+06	226368
5.05_778.570166875	5.05	778.569	C41 H80 O12 N1	Hex1Cer(t34:0	M+HCOO	C	Hex1Cer(t34:0	(t18:0_16:0+O)	(t18:0)	(16:0+O)							Hex1Cer				-0.0287325	0.980281	0.940111	0.0447662	5.56987e+06	3.07393e+06	3.85286e+06	9.05478e+06	3.33168e+06	8.67196e+06	7.08506e+06	2.7041e+06	1.16016e+07	2.56616e+06	3.62331e+06	6.64977e+06
5.05_806.567444375	5.05	806.567	C44 H82 O8 N1 P1 Na1	MePC(35:3)	M+Na	C	MePC(35:3)	(35:3)	(35:3)								MePC				1.66902	3.17999	0.00032021	1.21077	3.22333e+06	6.00799e+06	3.59061e+06	2.76081e+06	4.77084e+06	3.27706e+06	1.58659e+06	1.45641e+06	1.13662e+06	989482	934491	1.32744e+06
5.05_806.567677208333	5.05	806.569	C46 H81 O8 N1 P1	PC(38:6)	M+H	C	PC(38:6)	(38:6)	(38:6)						Glycerophospholipids,GP	P-Choline	PC				1.62255	3.07919	0.000229866	1.20266	3.07829e+06	4.37254e+06	4.75188e+06	2.49335e+06	4.7205e+06	3.27173e+06	1.58506e+06	1.39575e+06	1.13671e+06	988060	934586	1.32809e+06
5.08_780.551608583333	5.08	780.551	C42 H80 O8 N1 P1 Na1	MePC(33:2)(rep)	M+Na	C	MePC(33:2)	(33:2)	(33:2)								MePC				2.06477	4.18368	0.00279451	1.31357	3.0211e+06	7.41727e+06	4.60546e+06	1.77464e+06	3.15148e+06	3.08186e+06	406247	867219	787764	995404	760160	1.69315e+06
5.1_826.561391875	5.1	826.56	C45 H81 O10 N1 P1	PS(39:3)	M-H	C	PS(39:3)	(39:3)	(39:3)						Glycerophospholipids,GP	P-Serine	PS				-0.421956	0.746412	0.99393	0.0312525	5.853e+06	1.43184e+07	8.75638e+06	5.88775e+06	4.72032e+06	2.90639e+06	9.42883e+06	2.00075e+07	1.79625e+07	1.35912e+06	2.34852e+06	5.75524e+06
7.74_836.616090291667	7.74	836.616	C48 H87 O8 N1 P1	PC(40:5)	M+H	C	PC(40:5)	(40:5)	(40:5)						Glycerophospholipids,GP	P-Choline	PC				0.0913913	1.0654	0.522866	0.42079	1.96115e+06	2.19127e+06	1.65604e+06	1.16046e+06	1.91108e+06	1.31624e+06	3.10567e+06	2.65651e+06	592546	275335	613008	2.32731e+06
7.76_718.538153083333	7.76	718.538	C39 H77 O8 N1 P1	PE(34:1)(rep)	M+H	C	PE(34:1)	(16:0_18:1)	(16:0)	(18:1)					Glycerophospholipids,GP	P-Ethanol Amine	PE				-0.537813	0.688814	0.0554248	0.607651	2.37176e+06	4.09795e+06	3.89849e+06	4.4262e+06	4.28311e+06	5.10277e+06	4.85552e+06	6.20946e+06	6.33042e+06	5.27791e+06	4.44035e+06	7.99056e+06
7.78_834.529193666667	7.78	834.529	C46 H77 O10 N1 P1	PS(40:6)	M-H	C	PS(40:6)	(40:6)	(40:6)						Glycerophospholipids,GP	P-Serine	PS				-0.390657	0.762782	0.256319	0.47988	1.79959e+06	4.76511e+06	4.67542e+06	4.07256e+06	5.35589e+06	5.63235e+06	6.5697e+06	6.17787e+06	7.52406e+06	5.48228e+06	4.30583e+06	4.42051e+06
7.8_790.535556166667	7.8	790.536	C43 H78 O8 N1 P1 Na1	PE(38:4)(rep)	M+Na	C	PE(38:4)	(18:0_20:4)	(18:0)	(20:4)					Glycerophospholipids,GP	P-Ethanol Amine	PE				-2.40991	0.188167	0.00244064	1.53499	880870	840786	850122	3.13608e+06	1.932e+06	2.45378e+06	9.64211e+06	9.70824e+06	9.87181e+06	1.13374e+07	6.84035e+06	6.24187e+06
7.81_786.600433791667	7.81	786.601	C44 H85 O8 N1 P1	PC(36:2)(rep)	M+H	C	PC(36:2)	(18:0_18:2)	(18:0)	(18:2)					Glycerophospholipids,GP	P-Choline	PC				1.53599	2.89986	0.0349932	1.00573	2.70415e+08	3.59747e+08	2.78682e+08	1.59926e+08	6.04917e+07	1.6182e+08	5.40029e+07	1.27597e+08	8.44571e+07	3.47313e+07	7.33317e+07	7.11012e+07
7.81_790.535706791667	7.81	790.536	C43 H78 O8 N1 P1 Na1	MePC(34:4)	M+Na	C	MePC(34:4)	(34:4)	(34:4)								MePC				-2.40991	0.188167	0.00244064	1.53499	880870	840786	850122	3.13608e+06	1.932e+06	2.45378e+06	9.64211e+06	9.70824e+06	9.87181e+06	1.13374e+07	6.84035e+06	6.24187e+06
7.84_794.569440208333	7.84	794.569	C45 H81 O8 N1 P1	PE(40:5)	M+H	C	PE(40:5)	(18:0_22:5)	(18:0)	(22:5)					Glycerophospholipids,GP	P-Ethanol Amine	PE				-0.356499	0.781058	0.581291	0.274168	430488	741336	769877	588024	792907	677373	565268	1.08725e+06	1.24693e+06	851695	339906	1.03023e+06
7.84_808.584837666667	7.84	808.585	C46 H83 O8 N1 P1	PC(38:5)(rep)	M+H	C	PC(38:5)	(38:5)	(38:5)						Glycerophospholipids,GP	P-Choline	PC				-0.134416	0.911038	0.819499	0.130478	1.40581e+07	8.80347e+06	5.93156e+06	9.66006e+06	6.67638e+06	7.68155e+06	1.9802e+07	1.27703e+07	8.18441e+06	9.09378e+06	6.92249e+06	1.19507e+06
7.87_810.529281291667	7.87	810.529	C44 H77 O10 N1 P1	PS(38:4)(rep)	M-H	C	PS(38:4)	(38:4)	(38:4)						Glycerophospholipids,GP	P-Serine	PS				-0.504287	0.705009	0.180183	0.568288	1.49883e+06	4.26765e+06	4.95882e+06	4.74166e+06	4.13648e+06	4.43097e+06	7.19322e+06	5.66131e+06	6.60726e+06	6.02633e+06	3.74367e+06	4.85915e+06
7.88_863.564388083333	7.88	863.564	C45 H84 O13 N0 P1	PI(36:2)	M+H	C	PI(36:2)	(36:2)	(36:2)						Glycerophospholipids,GP	P-Inositol	PI				1.51903	2.86598	0.00165985	1.15294	457957	640582	599863	465069	367716	354783	170283	136921	283031	145655	95054	176031
7.88_880.59089325	7.88	880.591	C45 H87 O13 N1 P1	PI(36:2)(rep)	M+NH4	C	PI(36:2)	(36:2)	(36:2)						Glycerophospholipids,GP	P-Inositol	PI				0.946226	1.92683	0.0229022	0.83465	919953	1.31965e+06	1.09204e+06	929853	719739	676412	470350	562894	826517	498146	271820	306529
7.89_744.554075708333	7.89	744.554	C41 H79 O8 N1 P1	PE(36:2)(rep)	M+H	C	PE(36:2)	(18:0_18:2)	(18:0)	(18:2)					Glycerophospholipids,GP	P-Ethanol Amine	PE				-0.370191	0.77368	0.365261	0.464988	6.96826e+06	3.02071e+07	3.60298e+07	1.84567e+07	2.7864e+07	2.25446e+07	2.76399e+07	3.76307e+07	3.25173e+07	4.15236e+07	2.43865e+07	1.99314e+07
7.89_766.53506875	7.89	766.536	C41 H78 O8 N1 P1 Na1	PE(36:2)	M+Na	C	PE(36:2)	(18:0_18:2)	(18:0)	(18:2)					Glycerophospholipids,GP	P-Ethanol Amine	PE				-1.99941	0.250102	0.00049428	1.3554	1.03679e+06	1.80362e+06	1.57644e+06	3.03403e+06	1.62564e+06	2.20099e+06	8.48575e+06	7.83178e+06	8.76146e+06	1.04884e+07	4.84637e+06	4.67781e+06
7.9_744.553811583333	7.9	744.554	C41 H79 O8 N1 P1	PC(33:2)(rep)	M+H	C	PC(33:2)	(33:2)	(33:2)						Glycerophospholipids,GP	P-Choline	PC				-0.386467	0.765001	0.342462	0.490586	6.34616e+06	3.00322e+07	3.56442e+07	1.9161e+07	2.7587e+07	2.00344e+07	3.26364e+07	3.18444e+07	3.0362e+07	4.10834e+07	2.58127e+07	1.97052e+07
7.9_834.631334208333	7.9	834.631	C45 H88 O12 N1	Hex1Cer(t38:0	M+HCOO	C	Hex1Cer(t38:0	(t18:0_20:0+O)	(t18:0)	(20:0+O)							Hex1Cer				-0.129189	0.914346	0.574224	0.251806	3.87428e+06	2.72299e+06	3.82976e+06	7.8758e+06	4.18773e+06	8.60931e+06	5.57003e+06	3.9556e+06	6.18341e+06	5.61918e+06	6.36969e+06	6.31534e+06
7.94_748.585016166667	7.94	748.585	C41 H83 O8 N1 P1	PC(33:0)	M+H	C	PC(33:0)	(33:0)	(33:0)						Glycerophospholipids,GP	P-Choline	PC				0.310668	1.24028	0.494503	0.293642	598648	324619	352443	855316	636569	660200	613488	292636	591409	558445	224052	483693
7.95_674.513151583333	7.95	674.513	C37 H73 O7 N1 P1	PE(32:1e)	M-H	C	PE(32:1e)	(32:1e)	(32:1e)						Glycerophospholipids,GP	P-Ethanol Amine	PE				-0.176857	0.884628	0.595459	0.336753	416667	225904	121100	1.65915e+06	288670	395550	532159	213545	268087	640496	823159	1.03481e+06
7.97_774.6004945	7.97	774.601	C43 H85 O8 N1 P1	PC(35:1)	M+H	C	PC(35:1)	(17:0_18:1)	(17:0)	(18:1)					Glycerophospholipids,GP	P-Choline	PC				0.112127	1.08082	0.732902	0.150001	2.896e+06	2.44939e+06	2.23571e+06	1.40646e+06	1.93118e+06	1.76912e+06	1.89957e+06	1.94221e+06	1.65224e+06	2.06688e+06	1.96552e+06	2.21268e+06
7.98_774.64525175	7.98	774.645	C44 H88 O9 N1	Hex1Cer(t38:0)(rep)	M+H	C	Hex1Cer(t38:0)	(t38:0)	(t38:0)								Hex1Cer				0.127074	1.09208	0.91846	0.0587653	1.20805e+06	488626	504079	1.104e+06	659822	1.05003e+06	667767	772433	627392	751249	869871	903094
7.99_700.529825916667	7.99	700.529	C39 H75 O7 N1 P1	PE(16:1e_18:1)	M-H	C	PE(34:2e)	(16:1e_18:1)	(16:1e)	(18:1)					Glycerophospholipids,GP	P-Ethanol Amine	PE				-0.162914	0.893219	0.717411	0.163789	1.9213e+06	971836	681093	1.65814e+06	912091	1.21578e+06	1.75099e+06	1.92842e+06	1.662e+06	945084	726431	1.22721e+06
8_818.636561666667	8	818.636	C45 H88 O11 N1	Hex1Cer(t38:0)	M+HCOO	C	Hex1Cer(t38:0)	(t38:0)	(t38:0)								Hex1Cer				0.515092	1.42909	0.197915	0.474493	4.14474e+06	1.91297e+06	1.68439e+06	3.66383e+06	2.14428e+06	3.36144e+06	1.91323e+06	1.99984e+06	1.85038e+06	1.71027e+06	2.23647e+06	2.12371e+06
8_906.606595291667	8	906.607	C47 H89 O13 N1 P1	PI(38:3)	M+NH4	C	PI(38:3)	(38:3)	(38:3)						Glycerophospholipids,GP	P-Inositol	PI				2.37583	5.19035	0.00501889	1.51045	253228	324945	356213	252722	255332	255983	23450.4	55295.3	18611.4	91780.6	46962.8	91126.4
8.01_732.553779833333	8.01	732.554	C40 H79 O8 N1 P1	PE(35:1)	M+H	C	PE(35:1)	(17:0_18:1)	(17:0)	(18:1)					Glycerophospholipids,GP	P-Ethanol Amine	PE				-0.545448	0.685179	0.0828048	0.61661	183526	188030	448683	305937	348711	328003	472827	334153	410803	441154	433410	538922
8.01_770.569105583333	8.01	770.569	C43 H81 O8 N1 P1	PE(38:3)(rep)	M+H	C	PE(38:3)	(18:0_20:3)	(18:0)	(20:3)					Glycerophospholipids,GP	P-Ethanol Amine	PE				-0.316882	0.802803	0.376803	0.459442	1.0477e+06	3.52047e+06	5.54137e+06	3.30176e+06	5.75914e+06	4.27659e+06	4.55247e+06	4.24507e+06	5.01355e+06	6.36996e+06	4.5996e+06	4.4258e+06
8.01_792.5511885	8.01	792.551	C43 H80 O8 N1 P1 Na1	PE(38:3)(rep)(rep)	M+Na	C	PE(38:3)	(18:0_20:3)	(18:0)	(20:3)					Glycerophospholipids,GP	P-Ethanol Amine	PE				-0.27272	0.827758	0.50061	0.367749	152664	396037	621321	616043	698774	605197	479855	498759	576284	1.06844e+06	558460	551227
8.03_1183.80391183333	8.03	1183.8	C60 H115 O20 N2	CerG2GNAc1(t40:0	M+H	C	CerG2GNAc1(t40:0	(t40:0+O)	(t40:0+O)						Saccharolipids,SL	Neutral Glycosphingolipids	CerG2GNAc1				-1.52252	0.348078	0.00381892	1.1558	225915	564082	685442	324384	385825	614387	1.13716e+06	1.23654e+06	1.50678e+06	2.01142e+06	1.13893e+06	1.01343e+06
8.03_720.59014675	8.03	720.59	C40 H83 O7 N1 P1	PC(32:0e)	M+H	C	PC(32:0e)	(32:0e)	(32:0e)						Glycerophospholipids,GP	P-Choline	PC				-1.99158	0.251464	0.00501889	1.30954	2.74068e+06	727720	552761	1.837e+06	745949	1.0033e+06	3.82295e+06	4.05326e+06	4.66587e+06	9.62505e+06	4.85774e+06	3.2277e+06
8.04_774.540800291667	8.04	774.541	C43 H78 O7 N1 P1 Na1	MePC(34:5e)	M+Na	C	MePC(34:5e)	(34:5e)	(34:5e)								MePC				-0.926178	0.526251	0.00568162	0.85707	1.15343e+06	666900	565915	771345	707614	767672	1.09512e+06	1.67925e+06	1.72119e+06	1.71792e+06	1.60535e+06	984721
8.05_746.60598725	8.05	746.606	C42 H85 O7 N1 P1	PC(34:1e)	M+H	C	PC(34:1e)	(18:1e_16:0)	(18:1e)	(16:0)					Glycerophospholipids,GP	P-Choline	PC				-0.126654	0.915954	0.787705	0.0884426	7.24046e+06	3.59429e+06	2.09095e+06	2.80083e+06	2.27366e+06	2.5712e+06	2.52708e+06	2.53877e+06	2.49048e+06	7.59059e+06	3.59108e+06	3.72099e+06
8.07_803.629139916667	8.07	803.628	C44 H88 O8 N2 P1	SM(d38:1)(rep)	M+HCOO	C	SM(d38:1)	(d38:1)	(d38:1)						Sphingolipids,SP	Sphingolipids	SM				2.9421	7.6853	0.0155035	2.00337	3.92482e+06	1.72228e+06	2.71181e+06	7.65646e+06	3.33889e+06	6.00098e+06	11459.4	2.98797e+06	111635	38332.4	55755.5	94036.4
8.07_820.549850916667	8.07	820.55	C46 H79 O9 N1 P1	PS(40:6e)	M-H	C	PS(40:6e)	(40:6e)	(40:6e)						Glycerophospholipids,GP	P-Serine	PS				0.150968	1.11031	0.792144	0.147834	426032	505091	611885	311053	549532	1.08298e+06	391150	417485	473536	610391	341305	906301
8.08_796.619122666667	8.08	796.619	C44 H88 O7 N1 P1 Na1	MePC(35:1e)	M+Na	C	MePC(35:1e)	(35:1e)	(35:1e)								MePC				0.558912	1.47316	0.214803	0.519951	1.06007e+06	719383	731198	299687	789192	806107	400012	417517	495001	693909	460810	523355
8.08_796.621370291667	8.08	796.621	C46 H87 O7 N1 P1	PC(38:4e)	M+H	C	PC(38:4e)	(38:4e)	(38:4e)						Glycerophospholipids,GP	P-Choline	PC				0.552878	1.46701	0.220769	0.515332	1.05605e+06	722118	741359	299823	788300	812936	401173	425049	495667	695800	456349	539295
8.09_1167.80895079167	8.09	1167.81	C60 H115 O19 N2	CerG2GNAc1(t40:0)	M+H	C	CerG2GNAc1(t40:0)	(t40:0)	(t40:0)						Saccharolipids,SL	Neutral Glycosphingolipids	CerG2GNAc1				-0.779495	0.58257	0.250468	0.539648	110441	172070	111437	73800.5	117971	146458	92589.3	263764	435123	215166	115229	134934
8.09_759.637047	8.09	759.637	C43 H88 O6 N2 P1	SM(d38:1)	M+H	C	SM(d38:1)	(d38:1)	(d38:1)						Sphingolipids,SP	Sphingolipids	SM				1.49159	2.81198	0.0559279	1.20727	42472.6	47144.7	28278.5	50736.8	86448.8	88766.8	72454.8	20278.7	8477.12	3280.41	14482.9	3305.78
8.09_816.6209225	8.09	816.621	C45 H86 O11 N1	Hex1Cer(d38:1	M+HCOO	C	Hex1Cer(d38:1	(d38:1+O)	(d38:1+O)								Hex1Cer				0.236047	1.17776	0.851688	0.0995941	1.36796e+06	561161	731502	1.96251e+06	771664	1.82658e+06	1.04153e+06	823390	796533	1.07815e+06	1.13372e+06	1.25811e+06
8.09_855.659857125	8.09	855.66	C48 H92 O8 N2 P1	SM(d42:3)	M+HCOO	C	SM(d42:3)	(d42:3)	(d42:3)						Sphingolipids,SP	Sphingolipids	SM				1.17926	2.26461	0.390476	0.53414	2.302e+06	277476	260285	1.64218e+06	249595	633140	338633	497182	843634	233660	117222	338587
8.1_754.574144916667	8.1	754.575	C43 H81 O7 N1 P1	PE(38:4e)	M+H	C	PE(38:4e)	(18:0e_20:4)	(18:0e)	(20:4)					Glycerophospholipids,GP	P-Ethanol Amine	PE				-0.0878338	0.940935	0.719255	0.147131	1.92235e+06	2.91388e+06	4.07625e+06	1.28675e+06	3.178e+06	5.49101e+06	2.20206e+06	2.96313e+06	2.84796e+06	4.5227e+06	2.78034e+06	4.73646e+06
8.1_800.6161675	8.1	800.616	C45 H87 O8 N1 P1	PC(37:2)	M+H	C	PC(37:2)	(37:2)	(37:2)						Glycerophospholipids,GP	P-Choline	PC				0.461587	1.37706	0.330506	0.389184	1.00638e+06	2.38077e+06	1.91374e+06	1.04603e+06	1.05397e+06	862392	1.25403e+06	1.36276e+06	911762	1.18914e+06	631660	651342
8.1_816.621061041667	8.1	816.621	C45 H86 O11 N1	Hex1Cer(t38:1)	M+HCOO	C	Hex1Cer(t38:1)	(t38:1)	(t38:1)								Hex1Cer				0.236047	1.17776	0.851688	0.0995941	1.36796e+06	561161	731502	1.96251e+06	771664	1.82658e+06	1.04153e+06	823390	796533	1.07815e+06	1.13372e+06	1.25811e+06
8.11_838.629648625	8.11	838.632	C48 H89 O8 N1 P1	PC(40:4)	M+H	C	PC(40:4)	(40:4)	(40:4)						Glycerophospholipids,GP	P-Choline	PC				-1.36438	0.388401	0.00381892	1.03869	709158	480852	474348	377886	516656	442856	1.58889e+06	1.47136e+06	1.97119e+06	811768	903730	981549
8.11_838.629750708333	8.11	838.63	C46 H90 O8 N1 P1 Na1	MePC(37:1)	M+Na	C	MePC(37:1)	(37:1)	(37:1)								MePC				-1.36438	0.388401	0.00381892	1.03869	709158	480852	474348	377886	516656	442856	1.58889e+06	1.47136e+06	1.97119e+06	811768	903730	981549
8.12_796.583227458333	8.12	796.585	C45 H83 O8 N1 P1	PE(40:4)	M+H	C	PE(40:4)	(18:0_22:4)	(18:0)	(22:4)					Glycerophospholipids,GP	P-Ethanol Amine	PE				-0.647103	0.638561	0.0933283	0.686536	614294	1.39585e+06	2.02416e+06	933538	1.79412e+06	1.6709e+06	1.98769e+06	2.37042e+06	2.62229e+06	2.71013e+06	1.91355e+06	1.60195e+06
8.15_728.560076958333	8.15	728.56	C41 H79 O7 N1 P1	dMePE(34:2e)	M-H	C	dMePE(34:2e)	(34:2e)	(34:2e)						Glycerophospholipids,GP	P-Ethanol Amine	dMePE				-0.368601	0.774533	0.58851	0.260214	698127	1.00026e+06	1.78141e+06	650931	1.15783e+06	1.72343e+06	1.42821e+06	858141	2.81287e+06	1.11852e+06	732515	2.10291e+06
8.16_762.60021875	8.16	762.601	C42 H85 O8 N1 P1	PC(34:0)	M+H	C	PC(34:0)	(18:0_16:0)	(18:0)	(16:0)					Glycerophospholipids,GP	P-Choline	PC				-0.0195064	0.98657	0.72209	0.168331	9.25677e+06	7.49708e+06	5.31664e+06	1.86295e+07	7.87192e+06	1.29268e+07	1.1778e+07	1.03764e+07	1.07493e+07	9.98486e+06	9.95343e+06	9.49393e+06
8.16_980.724397625	8.16	980.724	C52 H102 O15 N1	Hex2Cer(t40:0	M+H	C	Hex2Cer(t40:0	(t40:0+O)	(t40:0+O)								Hex2Cer				-0.750107	0.59456	0.10491	0.743731	572971	284924	215557	1.20745e+06	385205	573453	1.29767e+06	685390	937877	594469	925475	1.00779e+06
8.17_1050.73126191667	8.17	1050.73	C55 H104 O17 N1	Hex2Cer(t42:1	M+HCOO	C	Hex2Cer(t42:1	(t42:1+O)	(t42:1+O)								Hex2Cer				-0.100956	0.932415	0.717411	0.209799	903857	320350	180050	1.29657e+06	418071	470615	1.036e+06	501687	848749	269886	466724	726651
8.17_628.587444125	8.17	628.587	C38 H78 O5 N1	Cer(t38:0	M+H	C	Cer(t38:0	(t38:0+O)	(t38:0+O)						Sphingolipids,SP	Glycosphingolipids	Cer				-2.86175	0.137571	0.000235755	1.59372	176959	118794	116326	253635	136276	167030	898171	839218	958820	1.62446e+06	2.11492e+06	608190
8.18_1024.71550316667	8.18	1024.72	C53 H102 O17 N1	Hex2Cer(t40:0(rep)	M+HCOO	C	Hex2Cer(t40:0	(t40:0+O)	(t40:0+O)								Hex2Cer				-0.562306	0.677219	0.171793	0.608384	1.47383e+06	733851	555273	2.7052e+06	885712	1.37002e+06	2.81338e+06	1.55699e+06	1.95473e+06	1.29529e+06	1.72959e+06	2.05532e+06
8.18_720.553825166667	8.18	720.554	C39 H79 O8 N1 P1	PE(34:0)(rep)	M+H	C	PE(34:0)	(18:0_16:0)	(18:0)	(16:0)					Glycerophospholipids,GP	P-Ethanol Amine	PE				-0.121459	0.919258	0.456638	0.420643	517974	492611	386458	2.61646e+06	616027	1.16296e+06	1.11284e+06	933143	1.28267e+06	905979	931622	1.13502e+06
8.2_636.557490291667	8.2	636.557	C39 H74 O5 N1	Cer(d38:2)	M+HCOO	C	Cer(d38:2)	(d38:2)	(d38:2)						Sphingolipids,SP	Glycosphingolipids	Cer				-1.59872	0.33017	0.0193425	1.0414	683862	337246	286830	862507	409743	745578	1.00311e+06	1.25848e+06	1.28521e+06	4.25489e+06	1.29742e+06	973765
8.2_812.545243833333	8.2	812.545	C44 H79 O10 N1 P1	PS(38:3)	M-H	C	PS(38:3)	(38:3)	(38:3)						Glycerophospholipids,GP	P-Serine	PS				-0.0447538	0.969455	0.851688	0.0813796	1.69549e+06	2.088e+06	2.67e+06	2.98829e+06	3.00679e+06	3.83354e+06	2.90603e+06	2.1495e+06	2.83611e+06	2.65646e+06	2.22878e+06	4.01824e+06
8.22_746.569576833333	8.22	746.569	C41 H81 O8 N1 P1	PE(36:1)	M+H	C	PE(36:1)	(18:0_18:1)	(18:0)	(18:1)					Glycerophospholipids,GP	P-Ethanol Amine	PE				-0.467469	0.723233	0.0891727	0.570344	5.80753e+06	7.90017e+06	1.04286e+07	1.15565e+07	1.07173e+07	1.38451e+07	1.28323e+07	1.16568e+07	1.28788e+07	1.69217e+07	1.31933e+07	1.58309e+07
8.23_730.574615583333	8.23	730.575	C41 H81 O7 N1 P1	PE(36:2e)(rep)	M+H	C	PE(36:2e)	(36:2e)	(36:2e)						Glycerophospholipids,GP	P-Ethanol Amine	PE				-0.63105	0.645706	0.133971	0.589594	483411	888859	1.37545e+06	486150	751726	1.19848e+06	1.07579e+06	983121	2.0815e+06	1.33333e+06	863074	1.69174e+06
8.23_788.615438333333	8.23	788.616	C44 H87 O8 N1 P1	PC(36:1)	M+H	C	PC(36:1)	(18:0_18:1)	(18:0)	(18:1)					Glycerophospholipids,GP	P-Choline	PC				0.22676	1.1702	0.187338	0.351569	4.29538e+07	3.7181e+07	3.2171e+07	2.80216e+07	2.77379e+07	3.18807e+07	2.70386e+07	3.07665e+07	2.66456e+07	3.0186e+07	2.41031e+07	3.21244e+07
8.23_810.598276625	8.23	810.598	C44 H86 O8 N1 P1 Na1	PC(36:1)(rep)	M+Na	C	PC(36:1)	(18:0_18:1)	(18:0)	(18:1)					Glycerophospholipids,GP	P-Choline	PC				-0.0593651	0.959686	0.666141	0.0920836	3.00823e+06	2.85318e+06	2.22765e+06	2.50948e+06	2.29286e+06	2.56492e+06	2.55778e+06	3.02705e+06	2.53901e+06	2.77263e+06	2.25273e+06	2.95641e+06
8.23_810.598305166667	8.23	810.601	C46 H85 O8 N1 P1	PC(38:4)(rep)	M+H	C	PC(38:4)	(38:4)	(38:4)						Glycerophospholipids,GP	P-Choline	PC				-0.0593651	0.959686	0.666141	0.0920836	3.00823e+06	2.85318e+06	2.22765e+06	2.50948e+06	2.29286e+06	2.56492e+06	2.55778e+06	3.02705e+06	2.53901e+06	2.77263e+06	2.25273e+06	2.95641e+06
8.23_810.598328375	8.23	810.598	C44 H86 O8 N1 P1 Na1	MePC(35:1)(rep)	M+Na	C	MePC(35:1)	(35:1)	(35:1)								MePC				-0.0593651	0.959686	0.666141	0.0920836	3.00823e+06	2.85318e+06	2.22765e+06	2.50948e+06	2.29286e+06	2.56492e+06	2.55778e+06	3.02705e+06	2.53901e+06	2.77263e+06	2.25273e+06	2.95641e+06
8.24_1008.720603875	8.24	1008.72	C53 H102 O16 N1	Hex2Cer(t40:0)	M+HCOO	C	Hex2Cer(t40:0)	(t18:0_22:0)	(t18:0)	(22:0)							Hex2Cer				-0.268311	0.830291	0.390476	0.388102	1.57847e+06	614400	323654	1.34715e+06	704526	790119	1.29368e+06	993267	1.21331e+06	829558	1.1699e+06	953834
8.24_875.686072583333	8.24	875.686	C48 H96 O9 N2 P1	SM(t42:1)	M+HCOO	C	SM(t42:1)	(t42:1)	(t42:1)						Sphingolipids,SP	Sphingolipids	SM				0.458746	1.37435	0.708342	0.212298	1.65436e+06	716607	847885	4.70496e+06	1.14703e+06	2.19595e+06	1.75823e+06	606273	1.31631e+06	1.04231e+06	1.10449e+06	2.37031e+06
8.28_844.686497708333	8.28	844.687	C48 H94 O10 N1	Hex1Cer(t42:1	M+H	C	Hex1Cer(t42:1	(t42:1+O)	(t42:1+O)								Hex1Cer				-1.10319	0.465486	0.0799892	0.849355	2.65169e+06	1.05672e+06	1.26354e+06	5.68194e+06	1.6844e+06	2.59537e+06	6.78084e+06	3.15285e+06	1.03157e+07	2.55797e+06	3.70096e+06	5.57351e+06
8.3_840.648501708333	8.3	840.648	C48 H91 O8 N1 P1	PC(40:3)	M+H	C	PC(40:3)	(40:3)	(40:3)						Glycerophospholipids,GP	P-Choline	PC				-1.76916	0.29338	0.00381892	1.28454	1.84574e+06	931787	1.16867e+06	3.51409e+06	1.25738e+06	2.19282e+06	6.91778e+06	5.14931e+06	8.19525e+06	5.01786e+06	6.36986e+06	5.53885e+06
8.32_862.662810041667	8.32	862.663	C47 H92 O12 N1	Hex1Cer(t40:0	M+HCOO	C	Hex1Cer(t40:0	(t18:0_22:0+O)	(t18:0)	(22:0+O)							Hex1Cer				-1.09794	0.467184	0.0295457	0.9593	1.28461e+07	7.08983e+06	9.75677e+06	2.77435e+07	1.032e+07	2.39668e+07	3.4538e+07	2.45908e+07	4.78124e+07	2.56582e+07	3.17556e+07	3.19764e+07
8.33_814.631917208333	8.33	814.632	C46 H89 O8 N1 P1	PC(38:2)	M+H	C	PC(38:2)	(38:2)	(38:2)						Glycerophospholipids,GP	P-Choline	PC				0.385427	1.30625	0.376094	0.442534	2.49901e+06	2.71415e+06	2.96733e+06	2.40961e+06	3.27278e+06	2.18733e+06	2.45546e+06	2.57265e+06	2.21528e+06	2.52769e+06	2.18239e+06	333799
5.19_688.491140291667	5.19	688.491	C37 H71 O8 N1 P1	PE(32:2)	M+H	C	PE(32:2)	(32:2)	(32:2)						Glycerophospholipids,GP	P-Ethanol Amine	PE				3.61436	12.247	0.402822	0.844978	250108	286239	123901	1231.21	39537.1	1464.91	7991.83	15618.6	15025.8	10062.8	3011.67	5648.52
5.26_782.568283583333	5.26	782.569	C44 H81 O8 N1 P1	PC(36:4)	M+H	C	PC(36:4)	(18:2_18:2)	(18:2)	(18:2)					Glycerophospholipids,GP	P-Choline	PC				-1.10411	0.46519	0.408626	0.569978	4.96047e+06	2.87279e+07	1.86577e+07	1.14197e+07	7.18425e+06	4.66756e+06	2.60074e+07	5.91872e+07	4.90077e+07	4.36625e+06	6.57604e+06	1.74079e+07
5.27_768.551474791667	5.27	768.551	C41 H80 O8 N1 P1 Na1	MePC(32:1)	M+Na	C	MePC(32:1)	(32:1)	(32:1)								MePC				3.51385	11.4229	0.00568162	1.99614	510777	859037	585711	295529	563144	307943	15427.1	214816	12365.3	4197.13	14266.9	12251.4
5.28_782.56759475	5.28	782.567	C42 H82 O8 N1 P1 Na1	MePC(33:1)	M+Na	C	MePC(33:1)	(33:1)	(33:1)								MePC				-1.10411	0.46519	0.408626	0.569978	4.96047e+06	2.87279e+07	1.86577e+07	1.14197e+07	7.18425e+06	4.66756e+06	2.60074e+07	5.91872e+07	4.90077e+07	4.36625e+06	6.57604e+06	1.74079e+07
5.3_762.574115208333	5.3	762.574	C41 H80 O11 N1	Hex1Cer(t34:0)	M+HCOO	C	Hex1Cer(t34:0)	(t18:0_16:0)	(t18:0)	(16:0)							Hex1Cer				-0.252894	0.839211	0.814958	0.138158	3.87576e+06	2.00738e+06	1.39224e+06	2.7747e+06	1.56073e+06	2.82761e+06	1.95937e+06	2.78814e+06	3.36416e+06	3.27509e+06	4.9905e+06	827490
5.46_740.522584958333	5.46	740.522	C41 H75 O8 N1 P1	PE(36:4)	M+H	C	PE(36:4)	(18:2_18:2)	(18:2)	(18:2)					Glycerophospholipids,GP	P-Ethanol Amine	PE				-2.28107	0.205746	0.130735	1.13579	39320.6	626252	1.28366e+06	675146	824339	219306	2.00044e+06	7.89612e+06	4.70263e+06	421518	394892	2.41236e+06
5.47_740.52021075	5.47	740.52	C39 H76 O8 N1 P1 Na1	PE(34:1)	M+Na	C	PE(34:1)	(34:1)	(34:1)						Glycerophospholipids,GP	P-Ethanol Amine	PE				-2.11913	0.230186	0.152475	1.18289	39402.7	1.26583e+06	1.16498e+06	696841	889839	35583.3	2.00389e+06	7.90029e+06	4.70845e+06	430068	401034	2.33531e+06
5.52_744.553472166667	5.52	744.554	C41 H79 O8 N1 P1	PC(33:2)	M+H	C	PC(33:2)	(33:2)	(33:2)						Glycerophospholipids,GP	P-Choline	PC				2.33218	5.03564	0.0431085	1.50712	3.13701e+06	5.76357e+06	4.04947e+06	1.61265e+06	2.51238e+06	1.40836e+06	1.02309e+06	1.44129e+06	37575.5	63878.5	311222	793461
5.58_806.569397875	5.58	806.569	C46 H81 O8 N1 P1	PC(38:6)(rep)	M+H	C	PC(38:6)	(38:6)	(38:6)						Glycerophospholipids,GP	P-Choline	PC				2.33901	5.05956	0.0166531	1.28389	4.41554e+07	9.17775e+06	7.29608e+07	3.64977e+07	7.11938e+07	5.79687e+07	8.71016e+06	1.23874e+07	5.75854e+06	8.84901e+06	1.22131e+07	9.7852e+06
5.59_806.567186958333	5.59	806.567	C44 H82 O8 N1 P1 Na1	MePC(35:3)(rep)	M+Na	C	MePC(35:3)	(35:3)	(35:3)								MePC				2.5787	5.97402	3.98732e-05	1.54712	4.39683e+07	6.40253e+07	7.13295e+07	3.65429e+07	7.11406e+07	5.81709e+07	8.79969e+06	1.23874e+07	5.74183e+06	8.85088e+06	1.22054e+07	9.79464e+06
5.61_703.574840416667	5.61	703.575	C39 H80 O6 N2 P1	SM(d34:1)	M+H	C	SM(d34:1)	(d34:1)	(d34:1)						Sphingolipids,SP	Sphingolipids	SM				1.65803	3.15584	0.00989898	1.09833	6.84657e+07	3.70469e+07	5.10401e+07	1.45916e+08	4.84607e+07	8.90259e+07	2.43841e+07	2.01692e+07	2.7063e+07	2.13646e+07	1.72242e+07	2.92047e+07
5.65_760.558198	5.65	760.558	C41 H78 O11 N1	Hex1Cer(t34:1)	M+HCOO	C	Hex1Cer(t34:1)	(t34:1)	(t34:1)								Hex1Cer				0.353749	1.27788	0.509882	0.30853	2.58627e+06	1.31168e+06	1.39963e+06	3.1602e+06	1.05691e+06	2.84448e+06	1.8601e+06	1.21842e+06	3.06335e+06	850167	1.16439e+06	1.51521e+06
5.76_706.53796325	5.76	706.538	C38 H77 O8 N1 P1	PC(30:0)	M+H	C	PC(30:0)	(30:0)	(30:0)						Glycerophospholipids,GP	P-Choline	PC				0.0548407	1.03874	0.964415	0.0108528	4.00835e+06	1.09495e+06	1.35652e+06	2.55256e+06	1.72195e+06	2.61544e+06	2.11735e+06	1.46332e+06	1.333e+06	2.83218e+06	2.74819e+06	2.3578e+06
5.82_764.520184458333	5.82	764.52	C41 H76 O8 N1 P1 Na1	PE(36:3)	M+Na	C	PE(36:3)	(36:3)	(36:3)						Glycerophospholipids,GP	P-Ethanol Amine	PE				0.893698	1.85793	0.72209	0.183394	172726	3.35522e+06	4.8428e+06	1.8163e+06	3.55297e+06	1.88076e+06	1.50024e+06	1.52353e+06	1.42596e+06	1.64598e+06	1.06078e+06	1.25113e+06
5.82_764.522171	5.82	764.522	C43 H75 O8 N1 P1	PE(38:6)	M+H	C	PE(38:6)	(16:0_22:6)	(16:0)	(22:6)					Glycerophospholipids,GP	P-Ethanol Amine	PE				0.897384	1.86269	0.719255	0.187146	173204	3.3372e+06	4.81108e+06	1.82732e+06	3.54606e+06	1.87897e+06	1.49895e+06	1.5263e+06	1.41112e+06	1.60504e+06	1.06286e+06	1.25669e+06
5.9_732.55349225	5.9	732.554	C40 H79 O8 N1 P1	PC(32:1)	M+H	C	PC(32:1)	(16:0_16:1)	(16:0)	(16:1)					Glycerophospholipids,GP	P-Choline	PC				1.71867	3.29132	0.00139002	1.22622	1.43756e+07	2.22973e+07	1.31481e+07	7.69356e+06	1.00983e+07	1.00352e+07	3.29584e+06	3.61306e+06	3.15907e+06	3.86599e+06	3.48298e+06	6.1748e+06
5.95_782.56849775	5.95	782.569	C44 H81 O8 N1 P1	PC(36:4)(rep)(rep)	M+H	C	PC(36:4)	(16:0_20:4)	(16:0)	(20:4)					Glycerophospholipids,GP	P-Choline	PC				2.77478	6.84371	0.000213027	1.58453	2.51092e+08	4.19648e+08	2.39336e+08	1.31486e+08	2.60816e+08	1.7654e+08	3.68056e+07	4.91438e+07	2.87299e+07	3.39534e+07	3.63237e+07	3.11426e+07
5.96_782.567533	5.96	782.567	C42 H82 O8 N1 P1 Na1	MePC(33:1)(rep)	M+Na	C	MePC(33:1)	(33:1)	(33:1)								MePC				2.77169	6.82909	0.000229866	1.58388	2.50995e+08	4.19826e+08	2.39714e+08	1.31433e+08	2.60438e+08	1.76441e+08	3.87804e+07	4.70243e+07	2.8951e+07	3.47553e+07	3.63957e+07	3.06446e+07
5.97_804.55138025	5.97	804.551	C44 H80 O8 N1 P1 Na1	MePC(35:4)	M+Na	C	MePC(35:4)	(35:4)	(35:4)								MePC				2.55143	5.86214	3.1978e-05	1.55224	1.66693e+07	1.82962e+07	1.28805e+07	9.64927e+06	1.45833e+07	1.21419e+07	2.57892e+06	3.12241e+06	1.6979e+06	2.45507e+06	2.50125e+06	2.01129e+06
5.99_784.58465825	5.99	784.585	C44 H83 O8 N1 P1	PC(36:3)	M+H	C	PC(36:3)	(18:1_18:2)	(18:1)	(18:2)					Glycerophospholipids,GP	P-Choline	PC				2.14219	4.41432	0.00381892	1.31469	1.99045e+07	8.1943e+06	5.36223e+06	1.06997e+07	2.00988e+07	1.39576e+07	2.86828e+06	4.11664e+06	2.18422e+06	3.00946e+06	2.90438e+06	2.63602e+06
6.01_580.494669041667	6.01	580.495	C35 H66 O5 N1	Cer(d34:2)	M+HCOO	C	Cer(d34:2)	(d34:2)	(d34:2)						Sphingolipids,SP	Glycosphingolipids	Cer				0.755439	1.68815	0.240001	0.546153	1.98018e+06	738013	561850	1.70721e+06	665536	1.77959e+06	637183	884581	1.34628e+06	534205	368441	631998
6.01_802.560616	6.01	802.56	C43 H81 O10 N1 P1	PS(37:1)	M-H	C	PS(37:1)	(37:1)	(37:1)						Glycerophospholipids,GP	P-Serine	PS				2.50152	5.6628	0.000117877	1.50825	3.69066e+08	3.61421e+08	2.20635e+08	2.05007e+08	1.72408e+08	1.70615e+08	5.16213e+07	6.52746e+07	4.4552e+07	3.73908e+07	3.0619e+07	3.52791e+07
6.1_808.583606291667	6.1	808.583	C44 H84 O8 N1 P1 Na1	MePC(35:2)	M+Na	C	MePC(35:2)	(35:2)	(35:2)								MePC				2.26955	4.82172	0.00496193	1.38927	1.78705e+07	2.65951e+07	1.78703e+07	7.43057e+06	1.6074e+07	1.02022e+07	4.02626e+06	4.29123e+06	3.55244e+06	751253	3.26652e+06	4.03104e+06
6.1_808.585063125	6.1	808.585	C46 H83 O8 N1 P1	PC(38:5)	M+H	C	PC(38:5)	(16:0_22:5)	(16:0)	(22:5)					Glycerophospholipids,GP	P-Choline	PC				2.37471	5.18631	0.0884495	1.41191	1.79483e+07	2.70684e+07	1.86051e+07	7.89409e+06	1.64941e+07	1.04808e+07	4.13334e+06	4.37675e+06	3.64088e+06	34467.4	2.64998e+06	4.15509e+06
6.11_756.482184388889	6.11	756.482	C40 H71 O10 N1 P1	PS(34:3)	M-H	C	PS(34:3)	(34:3)	(34:3)						Glycerophospholipids,GP	P-Serine	PS				-1.7062	0.306466	0.589675	0.577428	7840.83	124069	86661.4	132411	81413.7	16152.7	291172	251936	366052	535837	6596.72	12025.6
6.17_780.550728333333	6.17	780.551	C42 H80 O8 N1 P1 Na1	PC(34:2)	M+Na	C	PC(34:2)	(16:0_18:2)	(16:0)	(18:2)					Glycerophospholipids,GP	P-Choline	PC				1.96867	3.91407	0.150602	1.36969	5.3142e+07	3.26971e+07	2.48001e+07	3.86334e+07	2.42491e+07	2.28694e+07	9.20266e+06	21283	1.99992e+07	6.11758e+06	6.38753e+06	8.44738e+06
6.17_828.576946333333	6.17	828.576	C45 H83 O10 N1 P1	PS(39:2)	M-H	C	PS(39:2)	(39:2)	(39:2)						Glycerophospholipids,GP	P-Serine	PS				1.14787	2.21587	0.0871476	0.866409	2.51919e+07	4.20231e+07	3.18086e+07	1.37295e+07	1.77679e+07	1.11937e+07	1.00253e+07	1.9635e+07	1.69463e+07	3.60176e+06	3.6853e+06	1.00608e+07
6.18_758.568986541667	6.18	758.569	C42 H81 O8 N1 P1	PC(34:2)(rep)	M+H	C	PC(34:2)	(16:0_18:2)	(16:0)	(18:2)					Glycerophospholipids,GP	P-Choline	PC				2.52508	5.75606	0.000546965	1.48171	1.04367e+09	1.37054e+09	8.9653e+08	5.638e+08	5.57836e+08	3.97427e+08	1.45322e+08	2.27996e+08	1.23451e+08	1.35376e+08	9.40424e+07	1.12894e+08
6.21_705.590305583333	6.21	705.591	C39 H82 O6 N2 P1	SM(d34:0)	M+H	C	SM(d34:0)	(d34:0)	(d34:0)						Sphingolipids,SP	Sphingolipids	SM				1.31309	2.48474	0.944255	0.0585197	2.14467e+07	534509	608672	3.09933e+07	5.36506e+06	1.2871e+07	6.00066e+06	3.31476e+06	7.42139e+06	3.47639e+06	3.14927e+06	5.54165e+06
6.21_780.550973833333	6.21	780.551	C42 H80 O8 N1 P1 Na1	MePC(33:2)(rep)(rep)	M+Na	C	MePC(33:2)	(33:2)	(33:2)								MePC				1.92422	3.79531	0.0177831	1.31531	5.3142e+07	3.26971e+07	2.48001e+07	3.86334e+07	2.42491e+07	2.28694e+07	9.20266e+06	1.59126e+06	1.99992e+07	6.11758e+06	6.38753e+06	8.44738e+06
6.22_758.56940225	6.22	758.569	C42 H81 O8 N1 P1	PC(34:2)(rep)(rep)	M+H	C	PC(34:2)	(34:2)	(34:2)						Glycerophospholipids,GP	P-Choline	PC				2.07048	4.20026	0.0782294	1.04851	1.04367e+09	6.50973e+07	8.9653e+08	5.638e+08	5.57836e+08	3.97427e+08	1.45322e+08	2.27996e+08	1.23451e+08	1.35376e+08	9.40424e+07	1.12894e+08
6.22_780.552468625	6.22	780.554	C44 H79 O8 N1 P1	PC(36:5)(rep)(rep)	M+H	C	PC(36:5)	(36:5)	(36:5)						Glycerophospholipids,GP	P-Choline	PC				1.53663	2.90117	0.147256	1.1473	4.71188e+07	2.75292e+07	2.30819e+07	3.49976e+07	2.27404e+07	2.03423e+07	8.71809e+06	1.98341e+07	1.86572e+07	6.03588e+06	127645	7.22692e+06
6.38_806.567010625	6.38	806.569	C46 H81 O8 N1 P1	PC(38:6)(rep)(rep)(rep)	M+H	C	PC(38:6)	(38:6)	(38:6)						Glycerophospholipids,GP	P-Choline	PC				0.585211	1.50026	0.312357	0.538754	3.8203e+06	4.69271e+06	3.51257e+06	2.10989e+06	1.77422e+06	1.31515e+06	1.8935e+06	4.04475e+06	2.22903e+06	908460	495416	1.91009e+06
6.38_806.567178666667	6.38	806.567	C44 H82 O8 N1 P1 Na1	MePC(35:3)(rep)(rep)	M+Na	C	MePC(35:3)	(35:3)	(35:3)								MePC				0.585211	1.50026	0.312357	0.538754	3.8203e+06	4.69271e+06	3.51257e+06	2.10989e+06	1.77422e+06	1.31515e+06	1.8935e+06	4.04475e+06	2.22903e+06	908460	495416	1.91009e+06
6.39_784.582884333333	6.39	784.583	C42 H84 O8 N1 P1 Na1	MePC(33:0)	M+Na	C	MePC(33:0)	(33:0)	(33:0)								MePC				1.08361	2.11934	0.110506	0.787062	5.96879e+07	1.08694e+08	8.61033e+07	3.43335e+07	4.09149e+07	2.41065e+07	2.61884e+07	5.06926e+07	4.27559e+07	1.1802e+07	9.67507e+06	2.58442e+07
6.47_716.522157208333	6.47	716.522	C39 H75 O8 N1 P1	PE(34:2)(rep)	M+H	C	PE(34:2)	(16:0_18:2)	(16:0)	(18:2)					Glycerophospholipids,GP	P-Ethanol Amine	PE				-0.0847592	0.942942	0.785961	0.2098	1.36401e+06	9.7881e+06	1.0208e+07	4.98369e+06	6.53925e+06	4.56123e+06	5.70807e+06	1.33282e+07	7.37751e+06	5.1789e+06	3.5359e+06	4.58146e+06
6.47_738.504533125	6.47	738.504	C39 H74 O8 N1 P1 Na1	PE(34:2)(rep)(rep)	M+Na	C	PE(34:2)	(16:0_18:2)	(16:0)	(18:2)					Glycerophospholipids,GP	P-Ethanol Amine	PE				-0.432447	0.741004	0.474423	0.432843	271120	1.44313e+06	1.71045e+06	965968	1.15456e+06	842079	1.16868e+06	2.83015e+06	1.81029e+06	1.13669e+06	736780	937221
6.53_720.553773208333	6.53	720.554	C39 H79 O8 N1 P1	PC(31:0)	M+H	C	PC(31:0)	(31:0)	(31:0)						Glycerophospholipids,GP	P-Choline	PC				0.0625534	1.04431	0.854011	0.0662716	984201	650030	821212	1.2009e+06	1.18587e+06	1.09406e+06	1.12357e+06	673140	895776	930813	954346	1.10674e+06
6.57_808.513458625	6.57	808.513	C44 H75 O10 N1 P1	PS(38:5)(rep)	M-H	C	PS(38:5)	(38:5)	(38:5)						Glycerophospholipids,GP	P-Serine	PS				0.456361	1.37208	0.732902	0.202505	30799.6	678015	753790	311658	495665	167542	292182	617808	421221	54324	38913.5	352034
6.63_742.538125458333	6.63	742.538	C41 H77 O8 N1 P1	PE(36:3)(rep)	M+H	C	PE(36:3)	(18:1_18:2)	(18:1)	(18:2)					Glycerophospholipids,GP	P-Ethanol Amine	PE				-0.244927	0.843858	0.523081	0.468495	320114	4.35041e+06	5.299e+06	2.25786e+06	3.44152e+06	1.12261e+06	2.87283e+06	5.48724e+06	4.05691e+06	2.41051e+06	1.57391e+06	3.4971e+06
6.63_764.519964333333	6.63	764.52	C41 H76 O8 N1 P1 Na1	PE(36:3)(rep)(rep)	M+Na	C	PE(36:3)	(18:1_18:2)	(18:1)	(18:2)					Glycerophospholipids,GP	P-Ethanol Amine	PE				-0.213577	0.862396	0.687756	0.451547	6510.03	681630	896627	456751	613639	195235	508915	1.02588e+06	767324	379869	56576	566630
6.66_598.50522375	6.66	598.505	C35 H68 O6 N1	Cer(d34:1	M+HCOO	C	Cer(d34:1	(d18:1_16:0+O)	(d18:1)	(16:0+O)					Sphingolipids,SP	Glycosphingolipids	Cer				-1.75684	0.295896	0.0189229	1.08973	1.51027e+06	564425	415424	1.27395e+06	365574	686947	2.34356e+06	1.22679e+06	1.6005e+06	6.72819e+06	2.39784e+06	1.98109e+06
6.67_784.584813	6.67	784.585	C44 H83 O8 N1 P1	PC(36:3)(rep)(rep)	M+H	C	PC(36:3)	(18:0_18:3)	(18:0)	(18:3)					Glycerophospholipids,GP	P-Choline	PC				1.30238	2.46636	0.00381892	1.03869	9.68911e+06	1.66185e+07	1.59634e+07	8.2838e+06	1.5647e+07	1.181e+07	5.16896e+06	4.8246e+06	6.5058e+06	2.86771e+06	4.40051e+06	7.86277e+06
6.8_796.5828385	6.8	796.583	C43 H84 O8 N1 P1 Na1	MePC(34:1)	M+Na	C	MePC(34:1)	(34:1)	(34:1)								MePC				3.07877	8.44895	0.0111325	1.71657	1.77894e+06	2.48834e+06	2.08581e+06	865344	1.79155e+06	1.24273e+06	76464.5	646669	139780	131412	203342	15821.9
6.8_796.582906875	6.8	796.585	C45 H83 O8 N1 P1	PC(37:4)	M+H	C	PC(37:4)	(37:4)	(37:4)						Glycerophospholipids,GP	P-Choline	PC				3.07877	8.44895	0.0111325	1.71657	1.77894e+06	2.48834e+06	2.08581e+06	865344	1.79155e+06	1.24273e+06	76464.5	646669	139780	131412	203342	15821.9
6.93_742.535836	6.93	742.536	C39 H78 O8 N1 P1 Na1	PE(34:0)	M+Na	C	PE(34:0)	(34:0)	(34:0)						Glycerophospholipids,GP	P-Ethanol Amine	PE				-0.302636	0.81077	0.409784	0.454571	210785	887947	1.18615e+06	898965	1.33426e+06	956994	1.27701e+06	1.17852e+06	1.3854e+06	957532	909795	1.04471e+06
6.97_608.525967208333	6.97	608.526	C37 H70 O5 N1	Cer(d36:2)	M+HCOO	C	Cer(d36:2)	(d36:2)	(d36:2)						Sphingolipids,SP	Glycosphingolipids	Cer				-0.56622	0.675384	0.451463	0.415221	371078	906305	321280	387748	360239	1.29175e+06	1.0105e+06	969489	2.04376e+06	561333	372263	429806
7.01_768.589661125	7.01	768.59	C44 H83 O7 N1 P1	PC(36:4e)	M+H	C	PC(36:4e)	(16:0e_20:4)	(16:0e)	(20:4)					Glycerophospholipids,GP	P-Choline	PC				1.45835	2.74793	0.128638	1.10633	3.88876e+06	1.96912e+06	1.25938e+06	1.81111e+06	1.716e+06	1.06793e+06	393351	656832	26034.4	1.51543e+06	755444	915132
7.02_768.587873958333	7.02	768.588	C42 H84 O7 N1 P1 Na1	MePC(33:1e)	M+Na	C	MePC(33:1e)	(33:1e)	(33:1e)								MePC				1.34547	2.54113	0.108309	1.05162	3.89419e+06	2.0106e+06	1.27608e+06	1.81256e+06	1.72017e+06	1.08415e+06	394168	656676	57542.6	1.74224e+06	873120	918977
7.17_834.600919166667	7.17	834.601	C48 H85 O8 N1 P1	PC(40:6)	M+H	C	PC(40:6)	(18:0_22:6)	(18:0)	(22:6)					Glycerophospholipids,GP	P-Choline	PC				1.75228	3.3689	0.00139002	1.23339	9.00032e+06	1.72759e+07	1.40066e+07	6.53767e+06	1.30083e+07	1.25101e+07	3.88755e+06	4.37997e+06	2.95542e+06	3.81383e+06	3.12066e+06	3.31511e+06
7.2_834.598646708333	7.2	834.598	C46 H86 O8 N1 P1 Na1	MePC(37:3)	M+Na	C	MePC(37:3)	(37:3)	(37:3)								MePC				1.92039	3.78524	0.00441081	1.28503	9.23305e+06	1.71936e+07	1.40491e+07	6.51749e+06	1.29465e+07	1.23586e+07	3.889e+06	4.38835e+06	2.97067e+06	3.57742e+06	948550	3.32607e+06
7.37_731.606181416667	7.37	731.606	C41 H84 O6 N2 P1	SM(d36:1)	M+H	C	SM(d36:1)	(d36:1)	(d36:1)						Sphingolipids,SP	Sphingolipids	SM				0.437906	1.35464	0.732902	0.330187	5.17773e+06	12253.7	2.97607e+06	4.8239e+06	2.94186e+06	5.04086e+06	2.33759e+06	3.01014e+06	3.64766e+06	2.01832e+06	1.77995e+06	2.68849e+06
7.37_756.551165958333	7.37	756.551	C40 H80 O8 N1 P1 Na1	PC(32:0)(rep)	M+Na	C	PC(32:0)	(16:0_16:0)	(16:0)	(16:0)					Glycerophospholipids,GP	P-Choline	PC				0.178386	1.13162	0.602166	0.426997	3.1024e+06	1.22333e+06	1.00897e+06	3.92942e+06	2.04745e+06	2.49259e+06	2.36306e+06	2.28965e+06	2.20539e+06	2.69484e+06	2.63196e+06	13734.5
7.38_734.569474333333	7.38	734.569	C40 H81 O8 N1 P1	PC(32:0)	M+H	C	PC(32:0)	(16:0_16:0)	(16:0)	(16:0)					Glycerophospholipids,GP	P-Choline	PC				0.0211708	1.01478	0.855031	0.0862181	4.39364e+07	2.3497e+07	1.92292e+07	5.5637e+07	3.40973e+07	3.59836e+07	3.39095e+07	3.39428e+07	3.34126e+07	3.76576e+07	3.8755e+07	3.16092e+07
7.45_792.553593875	7.45	792.554	C45 H79 O8 N1 P1	PE(18:0_22:6)(rep)	M+H	C	PE(40:6)	(18:0_22:6)	(18:0)	(22:6)					Glycerophospholipids,GP	P-Ethanol Amine	PE				0.448426	1.36455	0.99393	0.0585861	571290	8.14097e+06	1.31562e+07	5.25493e+06	1.05297e+07	5.42718e+06	4.98323e+06	5.37676e+06	5.4425e+06	7.75319e+06	4.57038e+06	3.44499e+06
7.45_814.535494166667	7.45	814.536	C45 H78 O8 N1 P1 Na1	PE(40:6)	M+Na	C	PE(40:6)	(18:0_22:6)	(18:0)	(22:6)					Glycerophospholipids,GP	P-Ethanol Amine	PE				-0.0394167	0.973048	0.673253	0.363458	82877.5	991877	1.88954e+06	1.10748e+06	1.67853e+06	1.0505e+06	1.04919e+06	1.19291e+06	1.16237e+06	1.86156e+06	974718	748417
7.47_792.551402208333	7.47	792.551	C43 H80 O8 N1 P1 Na1	PE(38:3)	M+Na	C	PE(38:3)	(38:3)	(38:3)						Glycerophospholipids,GP	P-Ethanol Amine	PE				0.44073	1.35729	0.99393	0.0698161	565960	6.9745e+06	1.36754e+07	5.28452e+06	1.05733e+07	5.44049e+06	4.90161e+06	5.3426e+06	5.58408e+06	7.61015e+06	4.52374e+06	3.36068e+06
7.49_782.566198208333	7.49	782.567	C42 H82 O8 N1 P1 Na1	PC(34:1)	M+Na	C	PC(34:1)	(16:0_18:1)	(16:0)	(18:1)					Glycerophospholipids,GP	P-Choline	PC				4.12223	17.4147	0.00858822	2.33003	1.84e+07	1.88618e+07	9.04222e+06	9.71121e+06	8.24135e+06	7.96535e+06	90518.5	3.68689e+06	12903.5	60772.6	78914.7	217189
7.64_692.522463041667	7.64	692.522	C37 H75 O8 N1 P1	PE(32:0)	M+H	C	PE(32:0)	(16:0_16:0)	(16:0)	(16:0)					Glycerophospholipids,GP	P-Ethanol Amine	PE				0.0619089	1.04385	0.892761	0.099283	357400	701986	403456	1.21325e+06	459582	629639	598216	633695	639731	464805	588239	682471
7.68_812.616177458333	7.68	812.616	C46 H87 O8 N1 P1	PC(38:3)	M+H	C	PC(38:3)	(38:3)	(38:3)						Glycerophospholipids,GP	P-Choline	PC				3.06417	8.36384	0.0123072	1.68341	9.55621e+06	1.2902e+07	1.31386e+07	4.484e+06	1.3963e+07	7.46376e+06	1.24474e+06	1.58417e+06	3.02071e+06	1.03778e+06	98360.4	368238
7.68_832.582651166667	7.68	832.585	C48 H83 O8 N1 P1	PC(40:7)(rep)	M+H	C	PC(40:7)	(40:7)	(40:7)						Glycerophospholipids,GP	P-Choline	PC				4.17299	18.0383	0.00188386	2.08635	6.96579e+06	6.7767e+06	5.05939e+06	3.3475e+06	6.14433e+06	5.02599e+06	1.0856e+06	157733	176240	268638	77376	81580.6
7.69_810.59891425	7.69	810.598	C44 H86 O8 N1 P1 Na1	MePC(35:1)	M+Na	C	MePC(35:1)	(35:1)	(35:1)								MePC				0.914686	1.88516	0.505746	0.407407	1.1836e+08	9.24742e+06	1.02432e+08	5.24645e+07	1.06423e+08	8.21203e+07	4.56842e+07	4.95714e+07	4.00179e+07	4.49579e+07	3.8123e+07	3.15168e+07
7.69_810.600531125	7.69	810.601	C46 H85 O8 N1 P1	PC(38:4)	M+H	C	PC(38:4)	(18:0_20:4)	(18:0)	(20:4)					Glycerophospholipids,GP	P-Choline	PC				0.893645	1.85786	0.855031	0.14583	1.1836e+08	2.42706e+06	1.02432e+08	5.24645e+07	1.06423e+08	8.21203e+07	4.56842e+07	4.95714e+07	4.00179e+07	4.49579e+07	3.8123e+07	3.15168e+07
7.74_836.614108125	7.74	836.614	C46 H88 O8 N1 P1 Na1	MePC(37:2)	M+Na	C	MePC(37:2)	(37:2)	(37:2)								MePC				0.527856	1.44179	0.293173	0.60424	1.91936e+06	2.16632e+06	1.6618e+06	623073	1.86834e+06	1.31078e+06	857877	2.61083e+06	540412	262678	612600	1.73912e+06
8.35_702.545252291667	8.35	702.544	C39 H77 O7 N1 P1	PE(34:1e)	M-H	C	PE(34:1e)	(34:1e)	(34:1e)						Glycerophospholipids,GP	P-Ethanol Amine	PE				0.222685	1.1669	0.851688	0.147032	699123	513066	280303	3.15471e+06	645095	878379	1.62428e+06	730707	836281	611349	753571	731880
8.35_848.581329291667	8.35	848.581	C48 H83 O9 N1 P1	PS(42:6e)	M-H	C	PS(42:6e)	(42:6e)	(42:6e)						Glycerophospholipids,GP	P-Serine	PS				0.11817	1.08536	0.946332	0.0153704	400306	564499	684392	255830	716740	1.29035e+06	437957	532768	579956	697950	596984	758837
8.4_1211.835364375	8.4	1211.84	C62 H119 O20 N2	CerG2GNAc1(t42:0	M+H	C	CerG2GNAc1(t42:0	(t42:0+O)	(t42:0+O)						Saccharolipids,SL	Neutral Glycosphingolipids	CerG2GNAc1				-2.13517	0.227641	0.000150403	1.4161	104968	210311	227376	149257	153690	235021	776031	729886	1.03979e+06	928193	654250	618911
8.4_654.567868666667	8.4	654.568	C39 H76 O6 N1	Cer(d38:1	M+HCOO	C	Cer(d38:1	(d38:1+O)	(d38:1+O)						Sphingolipids,SP	Glycosphingolipids	Cer				-1.44028	0.368496	0.0532263	0.932515	448099	119616	88333.9	354161	177096	174473	341300	453945	196781	831105	795115	1.07726e+06
8.4_872.684294208333	8.4	872.683	C49 H94 O11 N1	Hex1Cer(d42:1	M+HCOO	C	Hex1Cer(d42:1	(d18:1_24:0+O)	(d18:1)	(24:0+O)							Hex1Cer				0.315793	1.2447	0.732902	0.18064	2.41477e+06	785106	528393	1.89665e+06	759119	1.02419e+06	1.25025e+06	719889	1.65727e+06	579187	726400	1.01885e+06
8.41_784.621444208333	8.41	784.621	C45 H87 O7 N1 P1	PE(40:3e)(rep)(rep)	M+H	C	PE(40:3e)	(40:3e)	(40:3e)						Glycerophospholipids,GP	P-Ethanol Amine	PE				0.0531091	1.0375	0.855031	0.0886862	106068	157566	306585	50609.9	332708	383320	96579.9	177306	165215	336614	205406	307419
8.41_806.603623541667	8.41	806.603	C45 H86 O7 N1 P1 Na1	PE(40:3e)(rep)	M+Na	C	PE(40:3e)	(40:3e)	(40:3e)						Glycerophospholipids,GP	P-Ethanol Amine	PE				-0.574307	0.671609	0.18657	0.606721	687971	2.12257e+06	2.92744e+06	1.29784e+06	2.74658e+06	2.71377e+06	2.1719e+06	3.20268e+06	2.31256e+06	4.26011e+06	3.60544e+06	3.05362e+06
8.42_704.560162208333	8.42	704.56	C39 H79 O7 N1 P1	PE(34:0e)	M-H	C	PE(34:0e)	(34:0e)	(34:0e)						Glycerophospholipids,GP	P-Ethanol Amine	PE				-0.337267	0.791539	0.363999	0.454249	520540	254137	348410	1.45887e+06	438606	905629	880820	507722	939755	766817	643808	1.22128e+06
8.42_782.605370125	8.42	782.606	C45 H85 O7 N1 P1	PE(40:4e)	M+H	C	PE(40:4e)	(20:0e_20:4)	(20:0e)	(20:4)					Glycerophospholipids,GP	P-Ethanol Amine	PE				-0.216786	0.86048	0.561284	0.260424	1.96392e+06	2.78145e+06	4.24424e+06	1.34032e+06	3.94556e+06	5.26588e+06	2.41726e+06	3.56968e+06	2.7793e+06	5.96728e+06	4.30748e+06	3.66886e+06
8.42_804.587723916667	8.42	804.588	C45 H84 O7 N1 P1 Na1	PE(40:4e)(rep)	M+Na	C	PE(40:4e)	(20:0e_20:4)	(20:0e)	(20:4)					Glycerophospholipids,GP	P-Ethanol Amine	PE				-0.784806	0.58043	0.112008	0.658786	355390	421621	664953	232154	572025	900760	400119	857372	712121	1.26769e+06	1.16669e+06	1.01769e+06
8.46_798.565486041667	8.46	798.565	C44 H81 O9 N1 P1	PS(38:3e)	M-H	C	PS(38:3e)	(38:3e)	(38:3e)						Glycerophospholipids,GP	P-Serine	PS				-0.138483	0.908474	0.91846	0.0960011	346540	306941	376071	323822	429574	765935	362119	173064	368331	345091	324579	1.23249e+06
8.46_802.572088166667	8.46	802.572	C45 H82 O7 N1 P1 Na1	MePC(36:5e)	M+Na	C	MePC(36:5e)	(36:5e)	(36:5e)								MePC				-0.949837	0.517691	0.00385072	0.89364	391614	475684	401620	479192	442323	438784	660332	755828	683222	1.11331e+06	1.10715e+06	758900
8.47_831.694983291667	8.47	831.695	C47 H96 O7 N2 P1	MePC(38:2e)	M+NH4	C	MePC(38:2e)	(38:2e)	(38:2e)								MePC				0.259333	1.19693	0.940111	0.04935	1.62955e+06	641637	816962	4.49153e+06	1.1691e+06	2.13211e+06	1.75176e+06	826120	951341	1.64311e+06	1.22902e+06	2.68935e+06
8.48_730.576682541667	8.48	730.576	C41 H81 O7 N1 P1	PE(36:1e)	M-H	C	PE(36:1e)	(36:1e)	(36:1e)						Glycerophospholipids,GP	P-Ethanol Amine	PE				-0.274495	0.826739	0.691068	0.160208	2.26843e+06	2.09073e+06	2.45434e+06	2.56223e+06	3.14045e+06	4.60684e+06	3.00583e+06	1.77755e+06	3.34557e+06	2.83456e+06	2.59856e+06	7.14942e+06
8.5_805.679317333333	8.5	805.679	C45 H94 O7 N2 P1	MePC(36:1e)	M+NH4	C	MePC(36:1e)	(36:1e)	(36:1e)								MePC				0.0442554	1.03115	0.814958	0.126482	1.27137e+06	496935	716657	3.28495e+06	908929	2.08514e+06	1.70694e+06	840909	807934	1.40985e+06	1.59282e+06	2.14078e+06
8.5_808.621410541667	8.5	808.621	C47 H87 O7 N1 P1	PE(42:5e)	M+H	C	PE(42:5e)	(20:1e_22:4)	(20:1e)	(22:4)					Glycerophospholipids,GP	P-Ethanol Amine	PE				-0.530345	0.692389	0.293173	0.494499	346386	592621	985955	319409	1.01843e+06	1.33774e+06	578342	971718	678774	1.37482e+06	1.48724e+06	1.55356e+06
8.51_732.589893333333	8.51	732.59	C41 H83 O7 N1 P1	PE(36:1e)(rep)	M+H	C	PE(36:1e)	(36:1e)	(36:1e)						Glycerophospholipids,GP	P-Ethanol Amine	PE				-0.624066	0.64884	0.136743	0.550146	1.13694e+06	970610	1.48198e+06	1.34293e+06	1.65422e+06	2.7136e+06	1.7353e+06	1.52273e+06	2.02009e+06	2.48882e+06	2.18642e+06	4.38035e+06
8.52_876.67882075	8.52	876.678	C48 H94 O12 N1	Hex1Cer(t41:0	M+HCOO	C	Hex1Cer(t41:0	(t18:0_23:0+O)	(t18:0)	(23:0+O)							Hex1Cer				-2.67981	0.156062	0.000539529	1.53896	1.53171e+06	1.29513e+06	2.03076e+06	3.71096e+06	1.71071e+06	2.82264e+06	1.51648e+07	1.28976e+07	2.95956e+07	7.49514e+06	9.42773e+06	9.37264e+06
8.53_808.619072958333	8.53	808.619	C45 H88 O7 N1 P1 Na1	PE(40:2e)	M+Na	C	PE(40:2e)	(40:2e)	(40:2e)						Glycerophospholipids,GP	P-Ethanol Amine	PE				-0.604252	0.657813	0.263153	0.52888	344945	593678	986128	324964	1.01846e+06	1.34446e+06	576724	999747	678812	1.70814e+06	1.49597e+06	1.55269e+06
8.56_1052.74678291667	8.56	1052.75	C55 H106 O17 N1	Hex2Cer(t42:0	M+HCOO	C	Hex2Cer(t42:0	(t42:0+O)	(t42:0+O)								Hex2Cer				-1.34299	0.394203	0.0217646	1.03676	600475	294840	194140	1.02709e+06	348444	513301	1.92138e+06	960897	1.57213e+06	709350	1.0163e+06	1.37517e+06
8.58_816.692306875	8.58	816.692	C47 H94 O9 N1	Hex1Cer(t41:0)(rep)	M+H	C	Hex1Cer(t41:0)	(t41:0)	(t41:0)								Hex1Cer				-1.76908	0.293396	0.00188386	1.22431	468014	307755	324781	700164	409811	556604	1.7928e+06	1.44411e+06	2.90818e+06	1.02602e+06	1.26023e+06	1.00005e+06
8.59_828.657589041667	8.59	828.657	C47 H90 O10 N1	Hex1Cer(d40:1)	M+HCOO	C	Hex1Cer(d40:1)	(d18:1_22:0)	(d18:1)	(22:0)							Hex1Cer				-0.395579	0.760184	0.275144	0.506325	2.27418e+06	651433	475613	1.8573e+06	623474	1.06826e+06	1.36074e+06	1.64664e+06	1.7913e+06	1.08537e+06	1.4611e+06	1.79771e+06
8.59_833.675456458333	8.59	833.675	C46 H94 O8 N2 P1	SM(d40:0)	M+HCOO	C	SM(d40:0)	(d40:0)	(d40:0)						Sphingolipids,SP	Sphingolipids	SM				0.262379	1.19946	0.906599	0.0634249	1.32536e+06	185265	299961	1.50775e+06	315475	627045	755380	430691	697992	570163	338461	759640
8.59_860.683563083333	8.59	860.683	C48 H94 O11 N1	Hex1Cer(t41:0)	M+HCOO	C	Hex1Cer(t41:0)	(t41:0)	(t41:0)								Hex1Cer				-1.6486	0.31895	0.00381892	1.16045	1.90826e+06	1.02269e+06	971273	2.41349e+06	1.26944e+06	1.67733e+06	5.60965e+06	4.39262e+06	9.00248e+06	3.18152e+06	4.02331e+06	2.83096e+06
8.6_726.626075458333	8.6	726.625	C43 H84 O7 N1	Cer(t42:1	M+HCOO	C	Cer(t42:1	(t42:1+O)	(t42:1+O)						Sphingolipids,SP	Glycosphingolipids	Cer				-2.17851	0.220904	0.00166399	1.42092	3.77302e+06	1.80298e+06	1.22515e+06	4.98876e+06	2.04085e+06	2.45033e+06	1.34469e+07	9.58858e+06	1.23269e+07	1.27845e+07	1.71564e+07	8.39888e+06
8.62_758.605457041667	8.62	758.606	C43 H85 O7 N1 P1	PE(38:2e)	M+H	C	PE(38:2e)	(38:2e)	(38:2e)						Glycerophospholipids,GP	P-Ethanol Amine	PE				-0.819305	0.566715	0.0571251	0.766565	661131	1.12842e+06	1.86585e+06	911649	1.84581e+06	2.15328e+06	1.78227e+06	1.81006e+06	2.50642e+06	3.47927e+06	2.60257e+06	2.93484e+06
8.64_877.701702333333	8.64	877.702	C48 H98 O9 N2 P1	SM(t42:0)	M+HCOO	C	SM(t42:0)	(t42:0)	(t42:0)						Sphingolipids,SP	Sphingolipids	SM				-0.991486	0.502959	0.0919364	0.819757	553154	214572	264047	1.30579e+06	320281	766622	1.31464e+06	551985	667597	1.70685e+06	1.09631e+06	1.47125e+06
8.66_782.603704125	8.66	782.603	C43 H86 O7 N1 P1 Na1	PE(38:1e)(rep)(rep)	M+Na	C	PE(38:1e)	(38:1e)	(38:1e)						Glycerophospholipids,GP	P-Ethanol Amine	PE				0.59715	1.51273	0.301364	0.693466	240306	417395	275880	382737	531244	726037	51626	392184	26052	556824	268250	406364
8.68_790.631923208333	8.68	790.632	C44 H89 O8 N1 P1	PC(36:0)	M+H	C	PC(36:0)	(36:0)	(36:0)						Glycerophospholipids,GP	P-Choline	PC				0.215305	1.16095	0.948574	0.0345701	1.41494e+06	774106	654317	4.46807e+06	891064	1.86613e+06	1.80795e+06	387552	2.28792e+06	1.16707e+06	1.3132e+06	1.70906e+06
8.7_813.684294333333	8.7	813.684	C47 H94 O6 N2 P1	SM(d42:2)	M+H	C	SM(d42:2)	(d42:2)	(d42:2)						Sphingolipids,SP	Sphingolipids	SM				0.265845	1.20234	0.86127	0.10906	8.06563e+06	1.31136e+06	1.418e+06	9.18925e+06	1.69942e+06	3.28125e+06	3.5376e+06	3.80268e+06	5.24603e+06	2.73453e+06	2.19069e+06	3.25206e+06
8.7_890.694984333333	8.7	890.694	C49 H96 O12 N1	Hex1Cer(t42:0	M+HCOO	C	Hex1Cer(t42:0	(t18:0_24:0+O)	(t18:0)	(24:0+O)							Hex1Cer				-2.03693	0.243681	0.00381892	1.36754	7.15848e+06	3.07778e+06	4.4899e+06	1.50136e+07	4.57546e+06	9.6636e+06	3.04492e+07	2.55099e+07	5.01092e+07	2.0027e+07	2.62447e+07	2.81371e+07
8.71_784.619114291667	8.71	784.619	C43 H88 O7 N1 P1 Na1	PE(38:0e)	M+Na	C	PE(38:0e)	(38:0e)	(38:0e)						Glycerophospholipids,GP	P-Ethanol Amine	PE				-0.639503	0.641934	0.192768	0.58853	230753	373928	604825	302860	698222	1.00969e+06	499783	703805	499302	1.31912e+06	1.06961e+06	924905
8.78_874.699785541667	8.78	874.699	C49 H96 O11 N1	Hex1Cer(t42:0)	M+HCOO	C	Hex1Cer(t42:0)	(t18:0_24:0)	(t18:0)	(24:0)							Hex1Cer				-1.07977	0.473105	0.0410451	0.952098	5.61732e+06	1.90693e+06	1.40615e+06	6.12713e+06	2.21232e+06	3.62327e+06	8.14232e+06	6.47395e+06	9.57289e+06	6.27728e+06	7.09291e+06	6.60235e+06
8.81_732.592477666667	8.81	732.591	C41 H83 O7 N1 P1	PE(36:0e)	M-H	C	PE(36:0e)	(36:0e)	(36:0e)						Glycerophospholipids,GP	P-Ethanol Amine	PE				-0.451659	0.731201	0.258872	0.541516	909870	509334	831291	2.99176e+06	1.09215e+06	1.76448e+06	2.18519e+06	1.15083e+06	1.37012e+06	1.91647e+06	2.01332e+06	2.44019e+06
8.81_810.634885833333	8.81	810.635	C45 H90 O7 N1 P1 Na1	PE(40:1e)	M+Na	C	PE(40:1e)	(40:1e)	(40:1e)						Glycerophospholipids,GP	P-Ethanol Amine	PE				-0.506361	0.703996	0.365261	0.43756	982244	1.6672e+06	2.86265e+06	856070	2.80903e+06	3.22213e+06	1.52233e+06	2.54294e+06	1.64609e+06	5.13034e+06	3.98735e+06	2.78372e+06
8.91_784.622879333333	8.91	784.623	C45 H87 O7 N1 P1	dMePE(38:2e)	M-H	C	dMePE(38:2e)	(38:2e)	(38:2e)						Glycerophospholipids,GP	P-Ethanol Amine	dMePE				-0.119632	0.920422	0.707079	0.169933	389647	407759	820852	614446	801461	1.19608e+06	651218	467360	734984	675844	914376	1.1522e+06
9.12_668.620450958333	9.12	668.62	C41 H82 O5 N1	Cer(d40:0)	M+HCOO	C	Cer(d40:0)	(d18:0_22:0)	(d18:0)	(22:0)					Sphingolipids,SP	Glycosphingolipids	Cer				-1.61382	0.326732	0.0348027	1.18665	6.29723e+06	738809	856224	5.17211e+06	1.06892e+06	2.36369e+06	7.18005e+06	4.76755e+06	6.80353e+06	1.05624e+07	8.42956e+06	1.27478e+07
9.16_760.622720916667	9.16	760.623	C43 H87 O7 N1 P1	dMePE(36:0e)	M-H	C	dMePE(36:0e)	(36:0e)	(36:0e)						Glycerophospholipids,GP	P-Ethanol Amine	dMePE				-1.29419	0.407764	0.0445374	1.04509	359733	113049	178301	1.07185e+06	225058	394495	1.30445e+06	443193	836923	1.22997e+06	1.16152e+06	768651
9.16_786.638376625	9.16	786.638	C45 H89 O7 N1 P1	dMePE(38:1e)	M-H	C	dMePE(38:1e)	(38:1e)	(38:1e)						Glycerophospholipids,GP	P-Ethanol Amine	dMePE				-0.740207	0.598653	0.0826466	0.692116	589434	622852	832372	1.18139e+06	1.41527e+06	1.65759e+06	1.32539e+06	1.28342e+06	1.3986e+06	1.57395e+06	2.03458e+06	2.90585e+06
9.23_815.700011166667	9.23	815.7	C47 H96 O6 N2 P1	SM(d42:1)	M+H	C	SM(d42:1)	(d42:1)	(d42:1)						Sphingolipids,SP	Sphingolipids	SM				-1.16402	0.446267	0.0481931	0.987633	3.32856e+06	898082	1.19456e+06	5.67353e+06	1.4708e+06	2.88396e+06	6.2154e+06	6.00874e+06	9.2599e+06	4.43159e+06	4.18412e+06	4.51959e+06
9.48_696.651874583333	9.48	696.651	C43 H86 O5 N1	Cer(d42:0)	M+HCOO	C	Cer(d42:0)	(d42:0)	(d42:0)						Sphingolipids,SP	Glycosphingolipids	Cer				-3.93312	0.0654656	0.000900716	1.92275	1.62604e+06	271543	294822	1.73735e+06	354766	677750	9.32487e+06	6.52758e+06	8.2251e+06	1.78043e+07	1.41599e+07	1.97578e+07
9.54_708.651466916667	9.54	708.651	C44 H86 O5 N1	Cer(d43:1)	M+HCOO	C	Cer(d43:1)	(d43:1)	(d43:1)						Sphingolipids,SP	Glycosphingolipids	Cer				-5.8653	0.0171542	9.80434e-05	2.3721	305224	77281.1	59478.5	408337	95213.7	101788	9.7095e+06	4.47357e+06	7.05241e+06	9.6162e+06	1.34376e+07	1.67643e+07
9.66_710.667034083333	9.66	710.667	C44 H88 O5 N1	Cer(d43:0)	M+HCOO	C	Cer(d43:0)	(d43:0)	(d43:0)						Sphingolipids,SP	Glycosphingolipids	Cer				-7.06544	0.00746604	3.1978e-05	2.60259	101716	45123.7	28215.1	147417	43809.5	31141.7	8.48699e+06	4.16145e+06	6.16178e+06	9.02809e+06	1.07748e+07	1.46177e+07
9.7_722.667377958333	9.7	722.667	C45 H88 O5 N1	Cer(d44:1)	M+HCOO	C	Cer(d44:1)	(d44:1)	(d44:1)						Sphingolipids,SP	Glycosphingolipids	Cer				-5.38037	0.0240074	0.00081745	2.32263	576117	94823.9	63465.7	793880	99184.6	131041	9.61748e+06	6.85849e+06	8.92651e+06	1.41254e+07	1.48283e+07	1.88924e+07
9.82_724.68255325	9.82	724.682	C45 H90 O5 N1	Cer(d44:0)	M+HCOO	C	Cer(d44:0)	(d44:0)	(d44:0)						Sphingolipids,SP	Glycosphingolipids	Cer				-6.3495	0.0122634	0.000212315	2.51183	271553	81480.7	44687.2	481543	70253.8	62475	1.15835e+07	7.33149e+06	9.50513e+06	1.8428e+07	1.60766e+07	1.95967e+07
0.73_290.268951416667	0.73	290.269	C16 H36 O3 N1	SPH(t16:0)	M+H	D	SPH(t16:0)	(t16:0)	(t16:0)								SPH				-6.7097	0.00955385	4.50001e-05	2.53535	2.82639e+06	798018	693985	6.1201e+06	1.15778e+06	1.62466e+06	1.77267e+08	1.47146e+08	5.49239e+08	7.57727e+07	2.61697e+08	1.72711e+08
0.76_272.258263875	0.76	272.258	C16 H34 O2 N1	SPH(d16:1)	M+H	D	SPH(d16:1)	(d16:1)	(d16:1)								SPH				-3.71888	0.0759464	0.000635522	1.91684	8.55113e+06	3.65736e+06	3.13661e+06	1.71211e+07	4.81338e+06	7.58454e+06	1.02388e+08	1.04979e+08	1.10759e+08	9.76382e+07	1.09209e+08	6.57602e+07
0.84_520.26811225	0.84	520.27	C53 H86 O16 P2	MLCL(44:8)	M-2H	D	MLCL(44:8)	(44:8)	(44:8)								MLCL				1.17582	2.25921	0.092756	0.750699	232414	826992	1.07941e+06	581228	1.16947e+06	1.23896e+06	417553	428684	303721	368186	512853	239033
0.95_612.332739333333	0.95	612.333	C67 H102 O16 P2	MLCL(58:14)	M-2H	D	MLCL(58:14)	(58:14)	(58:14)								MLCL				1.4101	2.65756	0.0177831	1.08464	5.32429e+06	1.00511e+07	7.71266e+06	7.24687e+06	1.14968e+07	1.25481e+07	2.91025e+06	1.36484e+06	1.77664e+06	4.85189e+06	6.60399e+06	2.95467e+06
0.98_588.331848791667	0.98	588.333	C63 H102 O16 P2	MLCL(54:10)	M-2H	D	MLCL(54:10)	(54:10)	(54:10)								MLCL				1.52235	2.8726	0.031002	1.13457	1.62859e+07	2.01267e+07	1.69892e+07	1.02036e+07	2.21748e+07	1.0007e+07	7.54711e+06	4.48821e+06	1.2271e+06	9.8814e+06	7.06472e+06	3.13665e+06
1_538.316641666667	1	538.317	C55 H98 O16 P2	MLCL(46:4)	M-2H	D	MLCL(46:4)	(46:4)	(46:4)								MLCL				1.02887	2.04043	0.127062	0.763872	9.96609e+06	8.05634e+06	4.17564e+06	3.22806e+06	3.57969e+06	2.07156e+06	2.99005e+06	1.25425e+06	1.20318e+06	2.667e+06	4.0928e+06	3.02353e+06
1.01_564.33161875	1.01	564.333	C59 H102 O16 P2	MLCL(50:6)	M-2H	D	MLCL(50:6)	(50:6)	(50:6)								MLCL				2.66498	6.34219	0.000221848	1.55077	4.44606e+07	6.55472e+07	5.7836e+07	4.50403e+07	4.34715e+07	2.04656e+07	1.00445e+07	6.15733e+06	3.51882e+06	1.12227e+07	6.5682e+06	6.13601e+06
1.07_286.310351541667	1.07	286.31	C18 H40 O1 N1	SPH(m18:0)	M+H	D	SPH(m18:0)	(m18:0)	(m18:0)								SPH				0.460407	1.37593	0.0571251	0.513296	514151	619038	570631	895496	684576	813695	454135	442735	412319	571758	671879	425223
1.09_590.347962125	1.09	590.348	C63 H106 O16 P2	MLCL(54:8)	M-2H	D	MLCL(54:8)	(54:8)	(54:8)								MLCL				0.681826	1.60417	0.195432	0.719053	717579	948462	1.16939e+06	806637	1.82014e+06	1.12133e+06	526089	238573	159423	1.55243e+06	891697	735800
1.22_566.346738916667	1.22	566.348	C59 H106 O16 P2	MLCL(50:4)	M-2H	D	MLCL(50:4)	(50:4)	(50:4)								MLCL				0.731425	1.66028	0.0993998	0.760885	7.73031e+06	7.38483e+06	6.17979e+06	7.84948e+06	7.36977e+06	4.76222e+06	3.12384e+06	2.05569e+06	1.71304e+06	8.69194e+06	4.74212e+06	4.53452e+06
1.23_530.301475333333	1.23	530.301	C54 H94 O16 P2	MLCL(45:5)	M-2H	D	MLCL(45:5)	(45:5)	(45:5)								MLCL				-1.28096	0.411522	0.0554248	0.945595	3.34391e+06	668090	1.25561e+06	3.94227e+06	1.44344e+06	1.00919e+06	5.34937e+06	2.7365e+06	2.93691e+06	7.48245e+06	7.46378e+06	2.3709e+06
1.23_540.330711083333	1.23	540.333	C55 H102 O16 P2	MLCL(46:2)	M-2H	D	MLCL(46:2)	(46:2)	(46:2)								MLCL				0.812385	1.75611	0.045536	0.785407	3.89523e+08	2.49811e+08	1.93471e+08	1.82022e+08	2.19759e+08	2.30331e+08	1.39447e+08	9.07333e+07	9.22636e+07	1.91239e+08	2.31497e+08	8.90023e+07
1.28_524.29924375	1.28	524.301	C53 H94 O16 P2	MLCL(44:4)	M-2H	D	MLCL(44:4)	(44:4)	(44:4)								MLCL				-0.626386	0.647797	0.149607	0.531926	2.98699e+07	2.01726e+07	1.57298e+07	2.17345e+07	2.07281e+07	3.21168e+07	3.59388e+07	1.79947e+07	4.85302e+07	4.42507e+07	4.67045e+07	2.32409e+07
1.29_538.315025125	1.29	538.315	C25 H49 O9 N1 P1	LPS(19:0)	M-H	D	LPS(19:0)	(19:0)	(19:0)						Glycerophospholipids,GP	P-Serine	LPS				0.232773	1.17509	0.717411	0.216556	445998	430976	472884	196440	516314	995070	445893	234488	395985	739752	594923	191038
1.43_554.347788291667	1.43	554.348	C57 H106 O16 P2	MLCL(48:2)	M-2H	D	MLCL(48:2)	(48:2)	(48:2)								MLCL				-0.0764166	0.94841	0.964415	0.00340073	3.44595e+06	2.64695e+06	2.54779e+06	1.39387e+06	2.40831e+06	3.01333e+06	4.44158e+06	1.99512e+06	3.09089e+06	2.55607e+06	2.97161e+06	1.24169e+06
1.68_558.332880583333	1.68	558.333	C58 H102 O16 P2	MLCL(49:5)	M-2H	D	MLCL(49:5)	(49:5)	(49:5)								MLCL				-0.493992	0.710057	0.432171	0.360983	2.70415e+06	1.07689e+06	1.17255e+06	2.26809e+06	1.25533e+06	1.54425e+06	3.35531e+06	1.22753e+06	2.38781e+06	3.02885e+06	3.1776e+06	936204
1.68_568.362796583333	1.68	568.364	C59 H110 O16 P2	MLCL(50:2)	M-2H	D	MLCL(50:2)	(50:2)	(50:2)								MLCL				0.683777	1.60634	0.0957819	0.663956	1.6713e+08	1.01689e+08	8.45691e+07	7.3431e+07	9.69233e+07	1.49409e+08	9.13854e+07	4.16418e+07	7.08014e+07	8.0858e+07	9.69801e+07	3.73926e+07
1.73_303.232972916667	1.73	303.233	O2 H31 C20	FA(20:4)	M-H	D	FA(20:4)	(20:4)	(20:4)				C00219	HMDB0001043	FattyAcyls,FA	Fatty Acid	FA	Lipid metabolism	Arachidonic acid metabolism	map00590 Arachidonic acid metabolism; map00591 Linoleic acid metabolism; map01040 Biosynthesis of unsaturated fatty acids; map01100 Metabolic pathways; map04216 Ferroptosis; map04217 Necroptosis; map04270 Vascular smooth muscle contraction; map04611 Platelet activation; map04664 Fc epsilon RI signaling pathway; map04666 Fc gamma R-mediated phagocytosis; map04723 Retrograde endocannabinoid signali…	0.730276	1.65896	0.105284	0.604565	2.46696e+08	2.82497e+08	2.3464e+08	5.41464e+08	3.26051e+08	5.60306e+08	2.97314e+08	1.48249e+08	3.06194e+08	2.27056e+08	2.30411e+08	1.1188e+08
1.73_594.379028875	1.73	594.38	C63 H114 O16 P2	MLCL(54:4)	M-2H	D	MLCL(54:4)	(54:4)	(54:4)								MLCL				-0.700683	0.615281	0.0795535	0.605862	1.35902e+06	845956	859253	725195	1.13396e+06	714248	2.33975e+06	908068	1.96447e+06	1.03412e+06	1.34545e+06	1.57084e+06
1.82_329.248606208333	1.82	329.249	O2 H33 C22	FA(22:5)	M-H	D	FA(22:5)	(22:5)	(22:5)				C16513	HMDB0006528	FattyAcyls,FA	Fatty Acid	FA	Lipid metabolism	Biosynthesis of unsaturated fatty acids	map01040 Biosynthesis of unsaturated fatty acids	0.894127	1.85848	0.0571251	0.728545	3.28294e+06	4.3776e+06	3.26077e+06	5.26554e+06	3.02215e+06	9.11508e+06	2.23074e+06	1.61224e+06	2.1162e+06	2.92856e+06	3.58539e+06	2.76728e+06
2.36_596.395114958333	2.36	596.395	C63 H118 O16 P2	MLCL(54:2)	M-2H	D	MLCL(54:2)	(54:2)	(54:2)								MLCL				-0.462741	0.725607	0.113624	0.517863	586762	425407	383941	525720	606666	870060	909647	702356	986486	740440	843042	501775
2.54_923.507946916667	2.54	923.506	C45 H81 O15 P2	DLCL(36:4)	M-H	D	DLCL(36:4)	(36:4)	(36:4)								DLCL				-1.9206	0.264145	0.00385026	1.24225	4.3865e+06	2.40584e+06	1.2187e+06	1.51527e+06	1.78234e+06	1.23428e+06	7.32885e+06	5.72709e+06	7.98821e+06	9.9684e+06	1.31437e+07	3.32885e+06
2.54_945.490360041667	2.54	945.49	C47 H79 O15 P2	DLCL(38:7)	M-H	D	DLCL(38:7)	(38:7)	(38:7)								DLCL				-1.81145	0.284905	0.00929189	1.16672	904740	481100	259558	309727	337304	265394	1.13734e+06	1.16914e+06	1.68411e+06	1.92892e+06	2.54249e+06	515803
2.95_520.377179833333	2.95	520.377	C27 H55 O6 N1 P1	CerP(d27:0)	M-H	D	CerP(d27:0)	(d27:0)	(d27:0)						Sphingolipids,SP	Glycosphingolipids	CerP				2.70759	6.53228	0.0236844	1.48794	431936	333951	429634	2.24729e+06	675845	1.64707e+06	139618	13613.4	271271	35060.9	58301	364789
3.07_925.521576583333	3.07	925.521	C45 H83 O15 P2	DLCL(36:3)	M-H	D	DLCL(36:3)	(36:3)	(36:3)								DLCL				-1.45219	0.365466	0.0189229	1.02462	771290	288340	168023	256431	321868	195263	713987	616343	792900	1.12559e+06	1.77069e+06	456291
3.24_923.506083541667	3.24	923.506	C45 H81 O15 P2	DLCL(36:4)(rep)	M-H	D	DLCL(36:4)	(36:4)	(36:4)								DLCL				3.98551	15.8401	0.00381892	1.7934	38712	387905	394764	313266	477110	750197	73236.7	30075.7	23539.1	8374.92	8169.56	5716.03
3.68_927.537058166667	3.68	927.537	C45 H85 O15 P2	DLCL(36:2)	M-H	D	DLCL(36:2)	(36:2)	(36:2)								DLCL				-2.21445	0.215468	0.0135704	1.25089	478756	301929	151035	80095.8	194285	151086	649406	563317	1.58862e+06	1.31333e+06	1.89436e+06	289746
6.49_554.515411166667	6.49	554.515	C34 H68 O4 N1	Cer(t34:0)	M-H	D	Cer(t34:0)	(t18:0_16:0)	(t18:0)	(16:0)					Sphingolipids,SP	Glycosphingolipids	Cer				0.166473	1.12231	0.855031	0.0864952	731185	522163	298715	758196	344836	850836	559979	410143	589772	600335	534197	429424
6.51_748.52750275	6.51	748.528	C43 H75 O7 N1 P1	BisMePA(38:8e)	M+NH4	D	BisMePA(38:8e)	(38:8e)	(38:8e)								BisMePA				0.181184	1.13381	0.677199	0.161562	552400	1.79476e+06	1.5769e+06	1.27693e+06	1.75169e+06	1.1788e+06	1.31277e+06	2.32415e+06	1.42984e+06	757550	606469	741013
6.99_724.527566291667	6.99	724.528	C41 H75 O7 N1 P1	BisMePA(36:6e)	M+NH4	D	BisMePA(36:6e)	(36:6e)	(36:6e)								BisMePA				0.373769	1.29573	0.312054	0.692192	2.80273e+06	2.5765e+06	1.8723e+06	1.54109e+06	2.22713e+06	2.06022e+06	172533	3.93031e+06	3.37612e+06	1.0469e+06	148614	1.42017e+06
7.86_538.520433416667	7.86	538.52	C34 H68 O3 N1	Cer(d34:0)	M-H	D	Cer(d34:0)	(d18:0_16:0)	(d18:0)	(16:0)					Sphingolipids,SP	Glycosphingolipids	Cer				-0.0790196	0.946701	0.643359	0.264521	942248	135322	169012	796503	171301	435731	615130	198350	696224	429451	376066	484097
8.01_1185.73602325	8.01	1185.74	C63 H111 O16 P2	MLCL(18:2_18:2_18:2)	M-H	D	MLCL(54:6)	(18:2_18:2_18:2)	(18:2)	(18:2)	(18:2)						MLCL				-0.538372	0.688547	0.701436	0.253998	679454	1.99294e+06	2.07719e+06	1.25559e+06	1.40358e+06	3.09305e+06	4.92541e+06	3.03646e+06	4.09951e+06	650504	924178	1.61607e+06
8.22_1187.7517025	8.22	1187.75	C63 H113 O16 P2	MLCL(54:5)	M-H	D	MLCL(54:5)	(54:5)	(54:5)								MLCL				0.611463	1.52781	0.282261	0.508241	368705	590030	727129	689393	1.06815e+06	1.35959e+06	748767	438392	659542	149640	429934	717440
8.28_778.582423583333	8.28	778.584	C45 H80 O9 N1	Hex1Cer(t39:4)	M-H	D	Hex1Cer(t39:4)	(t39:4)	(t39:4)								Hex1Cer				0.0528169	1.03729	0.926734	0.0430956	2.46047e+06	3.36021e+06	3.25004e+06	1.81392e+06	3.14978e+06	3.55248e+06	2.22499e+06	2.99984e+06	2.77246e+06	3.01935e+06	3.0767e+06	2.86135e+06
8.43_704.558844791667	8.43	704.559	C39 H79 O7 N1 P1	BisMePA(34:2e)	M+NH4	D	BisMePA(34:2e)	(34:2e)	(34:2e)								BisMePA				0.139769	1.10173	0.854118	0.148639	396873	272904	154250	1.68478e+06	328948	487866	981624	477005	348021	431540	565147	215210
8.46_730.574512583333	8.46	730.575	C41 H81 O7 N1 P1	BisMePA(36:3e)	M+NH4	D	BisMePA(36:3e)	(36:3e)	(36:3e)								BisMePA				-0.491779	0.711148	0.0348027	0.614493	1.009e+06	719792	638449	1.11649e+06	815201	1.10027e+06	1.2095e+06	1.30604e+06	1.12835e+06	1.34364e+06	1.32192e+06	1.2828e+06
8.58_682.634371666667	8.58	682.634	C42 H84 O5 N1	Cer(t42:1(rep)	M+H	D	Cer(t42:1	(t42:1+O)	(t42:1+O)						Sphingolipids,SP	Glycosphingolipids	Cer				-2.08973	0.234924	0.00190756	1.3549	915923	431467	347955	1.31778e+06	523685	622320	3.52111e+06	2.41977e+06	3.0705e+06	3.13944e+06	4.27628e+06	1.27706e+06
8.77_756.598746083333	8.77	756.6	C43 H82 O9 N1	Hex1Cer(m36:1)	M+HCOO	D	Hex1Cer(m36:1)	(m36:1)	(m36:1)								Hex1Cer				0.33151	1.25833	0.203445	0.364022	1.12896e+06	1.00471e+06	1.09912e+06	1.87451e+06	1.49396e+06	1.6948e+06	1.26496e+06	926781	1.02591e+06	1.05983e+06	1.10762e+06	1.20781e+06
